# Supplementary material for: Identification of stromal proteins overexpressed in nodular sclerosis Hodgkin lymphoma
Source: Proteome Sci. 2011 Oct 5;9:63. doi: 10.1186/1477-5956-9-63 (PMC3200160; doi:10.1186/1477-5956-9-63)
Supplement: Additional file 2 — Proteins identified in Reactive Lymphoid Hyperplasia (RLH) and Hodgkin Lymphoma (HL). List of proteins identified in 3 Reactive Lymphoid Hyperplasia (RLH) and 4 Hodgkin Lymphoma (HL) by nanoLC-ESI-MS/MS analyses. [file 1477-5956-9-63-S2.XLS]

## Sheet: Additional File 2
Additional File 2: Proteins identified in 3 Reactive Lymphoid Hyperplasia (RLH) and 4 Hodgkin Lymphoma (HL) by nanoLC-ESI-MS/MS analysis.The numbers in bold indicate in how many samples each protein was detected. SC: Spectral counting (italicized numbers represent the number of redundant spectra identifying the same protein). RLH and HL are numbered (see correspondence with Table 1, Table 2 and A…
SPID	main_name	RLH4	SC RLH4	RLH9	SC RLH9	RLH10	SC RLH10	RLH (out of 3)	SC (prot matches, RLH)		HL1	SC HL1	HL2	SC HL2	HL3	SC HL3	HL4	SC HL4	HL (out of 4)	SC (prot matches; HL)	biological_process_term	cellular_component_term_1	cellular_component_term_2	cellular_component_term_3	cellular_component_term_4	cellular_component_term_5	cellular_component_term_6	cellular_component_term_7	cellular_component_term_8	cellular_component_term_9	cellular_component_term_10
P01009	Protease inhibitor 1	1	5	1	12	1	3	3	20		1	10	1	17	1	12	1	9	4	48	Protein metabolism (GO:0019538)	-
P01842	Immunoglobulin lambda constant 2	1	1	1	4	1	3	3	8		1	3	1	10	1	1	1	4	4	18	Immune response (GO:0006955)	-
P02042	Hemoglobin delta	1	9	1	30	1	10	3	49		1	9	1	9	1	7	1	19	4	44	Transport (GO:0006810)	-
P02671	Fibrinogen, alpha chain	1	11	1	3	1	4	3	18		1	8	1	19	1	30	1	13	4	70	Protein metabolism (GO:0019538)	-
P02751	Fibronectin 1	1	8	1	2	1	7	3	17		1	6	1	33	1	44	1	19	4	102	Cell growth and/or maintenance (GO:0008151)	-
P10809	Heat shock 60 KD protein 1 (chaperonin)	1	11	1	9	1	17	3	37		1	3	1	14	1	10	1	8	4	35	Protein metabolism (GO:0019538)	-
P10909	Clusterin	1	6	1	12	1	7	3	25		1	4	1	15	1	7	1	8	4	34	Immune response (GO:0006955)	-
P37802	Transgelin 2	1	5	1	30	1	18	3	53		1	17	1	19	1	5	1	13	4	54	Biological_process unknown (GO:0000004)	-
P61978	Heterogeneous nuclear ribonucleoprotein K	1	9	1	7	1	12	3	28		1	1	1	4	1	11	1	3	4	19	Regulation of nucleobase, nucleoside, nucleotide and nucleic acid metabolism (GO:0019219)	-
P69905	Hemoglobin alpha 1	1	10	1	27	1	11	3	48		1	9	1	13	1	8	1	39	4	69	Transport (GO:0006810)	-
P04179	SOD2	1	3	1	10	1	3	3	16		1	2	1	8	1	6	1	2	4	18	Cell proliferation (GO:0008283)	Anti-apoptosis (GO:0006916)	Cell growth and/or maintenance (GO:0008151)	Mitochondrion (GO:0005739)
Q9BV73	Centrosomal protein 2	1	1	1	1	1	2	3	4		1	2	1	1	1	1	1	2	4	6	Cell cycle (GO:0007049)	Centrosome (GO:0005813)	Centriole (GO:0005814)	Cytoplasm (GO:0005737)
O00299	Chloride intracellular channel 1	1	2	1	3	1	5	3	10		1	2	1	7	1	3	1	3	4	15	Transport (GO:0006810)	Cytoplasm (GO:0005737)	Nucleus (GO:0005634)	Plasma membrane (GO:0005886)
P01834	Immunoglobulin kappa light chain	1	4	1	1	1	4	3	9		1	3	1	20	1	14	1	8	4	45	Immune response (GO:0006955)	Cytoplasm (GO:0005737)
P04632	Calpain, small subunit 1	1	2	1	2	1	1	3	5		1	1	1	4	1	1	1	3	4	9	Protein folding (GO:0006457)	Cytoplasm (GO:0005737)	Plasma membrane (GO:0005886)	Nucleus (GO:0005634)
P04792	Heat shock protein 27	1	4	1	4	1	3	3	11		1	4	1	4	1	4	1	3	4	15	Protein metabolism (GO:0019538)	Cytoplasm (GO:0005737)	Nucleus (GO:0005634)	Plasma membrane (GO:0005886)	Microtubule (GO:0005874)
P06396	Gelsolin	1	9	1	3	1	2	3	14		1	4	1	10	1	5	1	9	4	28	Cell growth and/or maintenance (GO:0008151)	Cytoplasm (GO:0005737)	Extracellular (GO:0005576)	Mitochondrion (GO:0005739)	Cytoskeleton (GO:0005856)
P06753	Tropomyosin 3	1	9	1	19	1	10	3	38		1	9	1	10	1	9	1	10	4	38	Cell growth and/or maintenance (GO:0008151)	Cytoplasm (GO:0005737)	Extracellular (GO:0005576)	Cytosol (GO:0005829)
P07437	Tubulin, beta	1	24	1	22	1	25	3	71		1	10	1	9	1	25	1	13	4	57	Cell growth and/or maintenance (GO:0008151)	Cytoplasm (GO:0005737)	Plasma membrane (GO:0005886)	Kinetochore (GO:0000776)
P07737	Profilin 1	1	24	1	6	1	7	3	37		1	3	1	7	1	4	1	7	4	21	Cell growth and/or maintenance (GO:0008151)	Cytoplasm (GO:0005737)	Extracellular (GO:0005576)
P11142	Heat shock 70 kDa protein 8	1	25	1	11	1	18	3	54		1	11	1	19	1	19	1	19	4	68	Protein metabolism (GO:0019538)	Cytoplasm (GO:0005737)	Nucleus (GO:0005634)	Nucleolus (GO:0005730)
P17661	Desmin	1	13	1	10	1	9	3	32		1	8	1	8	1	5	1	5	4	26	Cell growth and/or maintenance (GO:0008151)	Cytoplasm (GO:0005737)
P18206	Vinculin	1	8	1	10	1	6	3	24		1	8	1	10	1	5	1	26	4	49	Cell growth and/or maintenance (GO:0008151)	Cytoplasm (GO:0005737)	Plasma membrane (GO:0005886)	Nucleus (GO:0005634)
P23528	Cofilin 1	1	5	1	6	1	6	3	17		1	3	1	9	1	7	1	4	4	23	Cell growth and/or maintenance (GO:0008151)	Cytoplasm (GO:0005737)	Nucleus (GO:0005634)	Plasma membrane (GO:0005886)	Extracellular (GO:0005576)	Microsome (GO:0005792)	Cytosol (GO:0005829)	Mitochondrion (GO:0005739)
P35579	Myosin heavy chain 9, nonmuscle	1	81	1	84	1	72	3	237		1	54	1	71	1	57	1	61	4	243	Cell growth and/or maintenance (GO:0008151)	Cytoplasm (GO:0005737)	Cytosol (GO:0005829)	Nucleus (GO:0005634)	Mitochondrion (GO:0005739)
P35908	Keratin 2A	1	2	1	11	1	5	3	18		1	17	1	6	1	5	1	6	4	34	Cell growth and/or maintenance (GO:0008151)	Cytoplasm (GO:0005737)	Cytoskeleton (GO:0005856)
P38646	Mortalin 2	1	2	1	10	1	10	3	22		1	3	1	7	1	5	1	5	4	20	Protein metabolism (GO:0019538)	Cytoplasm (GO:0005737)	Mitochondrion (GO:0005739)	Endoplasmic reticulum (GO:0005783)	Plasma membrane (GO:0005886)	Cytoplasmic vesicle (GO:0016023)	Nucleolus (GO:0005730)	Cell surface (GO:0009986)
P40121	Macrophage capping protein	1	5	1	4	1	4	3	13		1	1	1	6	1	3	1	1	4	11	Cell growth and/or maintenance (GO:0008151)	Cytoplasm (GO:0005737)	Nucleus (GO:0005634)
P60709	Actin beta	1	38	1	18	1	40	3	96		1	17	1	54	1	27	1	25	4	123	Cell growth and/or maintenance (GO:0008151)	Cytoplasm (GO:0005737)	Golgi apparatus (GO:0005794)	Plasma membrane (GO:0005886)	Nucleolus (GO:0005730)	Cytosol (GO:0005829)	Extracellular (GO:0005576)	Cytoskeleton (GO:0005856)	Mitochondrion (GO:0005739)
P62988	Ubiquitin C	1	14	1	4	1	4	3	22		1	4	1	5	1	3	1	3	4	15	Protein metabolism (GO:0019538)	Cytoplasm (GO:0005737)
P63104	14-3-3 zeta	1	9	1	11	1	21	3	41		1	8	1	15	1	9	1	15	4	47	Regulation of cell cycle (GO:0000074)	Cytoplasm (GO:0005737)	Cytosol (GO:0005829)	Plasma membrane (GO:0005886)
P68104	Elongation factor 1 alpha 1	1	5	1	4	1	3	3	12		1	4	1	7	1	5	1	4	4	20	Regulation of cell cycle (GO:0000074)	Cytoplasm (GO:0005737)	Nucleus (GO:0005634)	Nucleolus (GO:0005730)	Mitochondrion (GO:0005739)	Ribosome (GO:0005840)
P68363	Tubulin, alpha, ubiquitous	1	22	1	12	1	12	3	46		1	6	1	8	1	16	1	13	4	43	Cell growth and/or maintenance (GO:0008151)	Cytoplasm (GO:0005737)	Mitochondrion (GO:0005739)	Plasma membrane (GO:0005886)
Q01082	Fodrin beta	1	6	1	5	1	6	3	17		1	3	1	2	1	3	1	4	4	12	Cell growth and/or maintenance (GO:0008151)	Cytoplasm (GO:0005737)	Plasma membrane (GO:0005886)	Cytoskeleton (GO:0005856)	Nucleus (GO:0005634)
Q01518	Adenylyl cyclase-associated protein	1	2	1	3	1	2	3	7		1	1	1	1	1	1	1	1	4	4	Cell growth and/or maintenance (GO:0008151)	Cytoplasm (GO:0005737)	Nucleus (GO:0005634)
Q01995	Transgelin	1	2	1	5	1	4	3	11		1	2	1	8	1	6	1	7	4	23	Muscle development (GO:0007517)	Cytoplasm (GO:0005737)
Q05682	Caldesmon 1	1	3	1	6	1	3	3	12		1	8	1	3	1	2	1	8	4	21	Cell growth and/or maintenance (GO:0008151)	Cytoplasm (GO:0005737)	Plasma membrane (GO:0005886)
Q15149	Plectin 1	1	17	1	1	1	4	3	22		1	3	1	2	1	2	1	7	4	14	Cytoskeletal anchoring (GO:0007016)	Cytoplasm (GO:0005737)	Nucleus (GO:0005634)	Cytoskeleton (GO:0005856)	Nucleolus (GO:0005730)	Plasma membrane (GO:0005886)	Mitochondrion (GO:0005739)
Q99439	Calponin 2	1	2	1	7	1	5	3	14		1	2	1	4	1	3	1	4	4	13	Cell growth and/or maintenance (GO:0008151)	Cytoplasm (GO:0005737)	Nucleus (GO:0005634)	Mitochondrion (GO:0005739)
Q99497	Oncogene DJ1	1	1	1	2	1	4	3	7		1	1	1	2	1	1	1	1	4	5	Regulation of nucleobase, nucleoside, nucleotide and nucleic acid metabolism (GO:0019219)	Cytoplasm (GO:0005737)	Nucleus (GO:0005634)	Mitochondrion (GO:0005739)	Extracellular (GO:0005576)
Q9UL46	Proteasome activator complex subunit 2	1	1	1	16	1	5	3	22		1	4	1	4	1	2	1	2	4	12	Protein metabolism (GO:0019538)	Cytoplasm (GO:0005737)	Nucleus (GO:0005634)	Endoplasmic reticulum (GO:0005783)	Nucleolus (GO:0005730)
P07951	Tropomyosin 2	1	8	1	20	1	8	3	36		1	11	1	15	1	9	1	11	4	46	Cell growth and/or maintenance (GO:0008151)	Cytoskeleton (GO:0005856)	Extracellular (GO:0005576)
P67936	Tropomyosin 4	1	6	1	23	1	14	3	43		1	13	1	12	1	10	1	14	4	49	Cell growth and/or maintenance (GO:0008151)	Cytoskeleton (GO:0005856)
P04233	CD74 antigen	1	3	1	10	1	4	3	17		1	2	1	5	1	5	1	1	4	13	Immune response (GO:0006955)	Endoplasmic reticulum (GO:0005783)	Golgi apparatus (GO:0005794)	Endosome (GO:0005768)	Plasma membrane (GO:0005886)
P07237	Protein disulfide isomerase	1	6	1	23	1	9	3	38		1	15	1	20	1	22	1	17	4	74	Protein metabolism (GO:0019538)	Endoplasmic reticulum (GO:0005783)	Nucleus (GO:0005634)	Extracellular (GO:0005576)	Nucleolus (GO:0005730)	Zymogen granule (GO:0042588)	Mitochondrion (GO:0005739)
P11021	BIP	1	16	1	17	1	16	3	49		1	17	1	31	1	23	1	19	4	90	Protein metabolism (GO:0019538)	Endoplasmic reticulum (GO:0005783)	Plasma membrane (GO:0005886)	Cytoplasm (GO:0005737)	Nucleolus (GO:0005730)	Endoplasmic reticulum lumen (GO:0005788)	Mitochondrion (GO:0005739)	Cell surface (GO:0009986)
P14625	Tumor rejection antigen 1	1	15	1	10	1	11	3	36		1	3	1	20	1	16	1	24	4	63	Protein metabolism (GO:0019538)	Endoplasmic reticulum (GO:0005783)	Mitochondrion (GO:0005739)	Cytosol (GO:0005829)
P23284	Peptidyl prolyl isomerase B	1	7	1	1	1	3	3	11		1	2	1	5	1	6	1	5	4	18	Protein metabolism (GO:0019538)	Endoplasmic reticulum (GO:0005783)	Extracellular (GO:0005576)	Plasma membrane (GO:0005886)	Nucleus (GO:0005634)	Golgi apparatus (GO:0005794)	Nucleolus (GO:0005730)	Mitochondrion (GO:0005739)	Cytosol (GO:0005829)
P27797	Calreticulin	1	5	1	3	1	4	3	12		1	1	1	4	1	7	1	3	4	15	Protein metabolism (GO:0019538)	Endoplasmic reticulum (GO:0005783)	Nucleus (GO:0005634)	Extracellular (GO:0005576)	Cytoplasm (GO:0005737)	Plasma membrane (GO:0005886)	Sarcoplasmic reticulum (GO:0016529)	Mitochondrion (GO:0005739)	Endoplasmic reticulum lumen (GO:0005788)
P27824	Calnexin	1	3	1	2	1	6	3	11		1	1	1	5	1	7	1	5	4	18	Protein folding (GO:0006457)	Endoplasmic reticulum (GO:0005783)	Nuclear membrane (GO:0005635)	Endoplasmic reticulum membrane (GO:0005789)	Plasma membrane (GO:0005886)	Golgi apparatus (GO:0005794)	Lysosome (GO:0005764)	Mitochondrion (GO:0005739)
P30040	Endoplasmic reticulum protein 29	1	2	1	8	1	5	3	15		1	5	1	7	1	2	1	4	4	18	Protein folding (GO:0006457)	Endoplasmic reticulum (GO:0005783)	Mitochondrion (GO:0005739)
P30101	Protein disulfide isomerase A3	1	12	1	13	1	17	3	42		1	5	1	25	1	24	1	12	4	66	Protein metabolism (GO:0019538)	Endoplasmic reticulum (GO:0005783)	Cytoplasm (GO:0005737)	Plasma membrane (GO:0005886)	Mitochondrion (GO:0005739)
Q86UP2	Kinectin	1	2	1	5	1	2	3	9		1	1	1	1	1	2	1	3	4	7	Cell growth and/or maintenance (GO:0008151)	Endoplasmic reticulum (GO:0005783)	Lysosome (GO:0005764)	Microtubule (GO:0005874)
Q9P2E9	Ribosome binding protein 1	1	7	1	25	1	10	3	42		1	19	1	16	1	12	1	18	4	65	Transport (GO:0006810)	Endoplasmic reticulum (GO:0005783)	Nucleus (GO:0005634)	Cytoplasm (GO:0005737)
P02787	Transferrin	1	6	1	3	1	4	3	13		1	6	1	16	1	7	1	13	4	42	Transport (GO:0006810)	Endosome (GO:0005768)	Cytoplasm (GO:0005737)	Plasma membrane (GO:0005886)	Nucleus (GO:0005634)	Endoplasmic reticulum (GO:0005783)	Extracellular (GO:0005576)
P00338	Lactate dehydrogenase A	1	8	1	5	1	5	3	18		1	4	1	12	1	3	1	7	4	26	Metabolism (GO:0008152)	Energy pathways (GO:0006091)	Cytoplasm (GO:0005737)	Nucleolus (GO:0005730)	Cytosol (GO:0005829)
P00558	Phosphoglycerate kinase 1	1	7	1	5	1	13	3	25		1	2	1	11	1	2	1	10	4	25	Metabolism (GO:0008152)	Energy pathways (GO:0006091)	Cytoplasmic vesicle (GO:0016023)	Cytoplasm (GO:0005737)	Nucleus (GO:0005634)	Mitochondrion (GO:0005739)
P04075	Aldolase 1	1	2	1	2	1	2	3	6		1	1	1	5	1	1	1	1	4	8	Metabolism (GO:0008152)	Energy pathways (GO:0006091)	Cytoplasm (GO:0005737)	Cytosol (GO:0005829)	Mitochondrion (GO:0005739)	Nucleus (GO:0005634)
P04406	Glyceraldehyde 3 phosphate dehydrogenase	1	21	1	8	1	10	3	39		1	4	1	8	1	10	1	8	4	30	Metabolism (GO:0008152)	Energy pathways (GO:0006091)	Cytoplasm (GO:0005737)	Nucleus (GO:0005634)	Nucleolus (GO:0005730)	Extracellular (GO:0005576)	Mitochondrion (GO:0005739)	Mitochondrion (GO:0005739)
P06733	Enolase 1	1	13	1	7	1	10	3	30		1	4	1	16	1	9	1	10	4	39	Metabolism (GO:0008152)	Energy pathways (GO:0006091)	Cytoplasm (GO:0005737)	Plasma membrane (GO:0005886)	Nucleus (GO:0005634)	Extracellular (GO:0005576)
P07195	Lactate dehydrogenase B	1	13	1	7	1	8	3	28		1	3	1	10	1	1	1	6	4	20	Metabolism (GO:0008152)	Energy pathways (GO:0006091)	Cytoplasm (GO:0005737)
P30044	Peroxiredoxin 5	1	3	1	4	1	3	3	10		1	1	1	3	1	2	1	4	4	10	Metabolism (GO:0008152)	Energy pathways (GO:0006091)	-
P54819	Adenylate kinase 2	1	3	1	4	1	4	3	11		1	1	1	4	1	2	1	1	4	8	Metabolism (GO:0008152)	Energy pathways (GO:0006091)	Mitochondrion (GO:0005739)	Cytoplasm (GO:0005737)
P60174	Triosephosphate isomerase 1	1	5	1	12	1	15	3	32		1	5	1	16	1	3	1	9	4	33	Metabolism (GO:0008152)	Energy pathways (GO:0006091)	Cytoplasm (GO:0005737)
Q06830	Peroxiredoxin 1	1	6	1	7	1	5	3	18		1	5	1	6	1	4	1	3	4	18	Metabolism (GO:0008152)	Energy pathways (GO:0006091)	Cytoplasm (GO:0005737)	Nucleus (GO:0005634)	Nucleolus (GO:0005730)	Mitochondrion (GO:0005739)
P01008	Antithrombin III	1	1	1	4	1	2	3	7		1	3	1	4	1	1	1	4	4	12	Protein metabolism (GO:0019538)	Extracellular (GO:0005576)
P02647	Apolipoprotein A I	1	2	1	13	1	8	3	23		1	13	1	15	1	13	1	15	4	56	Transport (GO:0006810)	Extracellular (GO:0005576)	Cytoplasm (GO:0005737)	Golgi apparatus (GO:0005794)
P02768	Albumin	1	6	1	5	1	12	3	23		1	7	1	14	1	12	1	15	4	48	Transport (GO:0006810)	Extracellular (GO:0005576)
P11047	Laminin, gamma 1	1	8	1	2	1	10	3	20		1	3	1	1	1	11	1	12	4	27	Cell growth and/or maintenance (GO:0008151)	Extracellular (GO:0005576)	Plasma membrane (GO:0005886)
P12110	Collagen type VI alpha 2	1	8	1	1	1	18	3	27		1	5	1	21	1	11	1	14	4	51	Cell growth and/or maintenance (GO:0008151)	Extracellular (GO:0005576)
P12111	Collagen, type VI, alpha 3	1	71	1	10	1	69	3	150		1	21	1	71	1	85	1	51	4	228	Cell growth and/or maintenance (GO:0008151)	Extracellular (GO:0005576)
P21810	Biglycan	1	1	1	1	1	8	3	10		1	1	1	7	1	7	1	9	4	24	Cell growth and/or maintenance (GO:0008151)	Extracellular (GO:0005576)
P51884	Lumican	1	12	1	16	1	10	3	38		1	17	1	27	1	15	1	15	4	74	Cell growth and/or maintenance (GO:0008151)	Extracellular (GO:0005576)
P68871	Hemoglobin beta chain	1	24	1	49	1	23	3	96		1	17	1	18	1	19	1	42	4	96	Transport (GO:0006810)	Extracellular (GO:0005576)
Q05707	Collagen, type XIV, alpha 1	1	25	1	6	1	7	3	38		1	16	1	31	1	6	1	35	4	88	Cell growth and/or maintenance (GO:0008151)	Extracellular (GO:0005576)
Q9Y6C2	Emilin	1	1	1	1	1	1	3	3		1	1	1	1	1	5	1	1	4	8	Cell growth and/or maintenance (GO:0008151)	Extracellular (GO:0005576)
P05556	Integrin beta 1	1	2	1	2	1	4	3	8		1	1	1	3	1	4	1	1	4	9	Cell communication (GO:0007154)	Immune cell migration (GO:0050900)	Plasma membrane (GO:0005886)	Cell surface (GO:0009986)
P08670	Vimentin	1	92	1	97	1	85	3	274		1	59	1	85	1	45	1	46	4	235	Cell growth and/or maintenance (GO:0008151)	Intermediate filament (GO:0005882)	Nucleolus (GO:0005730)	Extracellular (GO:0005576)	Membrane fraction (GO:0005624)	Golgi apparatus (GO:0005794)	Endoplasmic reticulum (GO:0005783)	Nucleus (GO:0005634)	Cytoskeleton (GO:0005856)	Mitochondrion (GO:00
O75947	ATP synthase H+ transporting mitochondrial F0 complex subunit d	1	2	1	9	1	3	3	14		1	2	1	4	1	1	1	3	4	10	Energy pathways (GO:0006091)	Ion transport (GO:0006811)	Mitochondrial membrane (GO:0005740)	Mitochondrion (GO:0005739)
P14314	Glucosidase II beta subunit	1	3	1	4	1	6	3	13		1	4	1	3	1	3	1	2	4	12	Energy pathways (GO:0006091)	Metabolism (GO:0008152)	Endoplasmic reticulum (GO:0005783)
P61604	Heat shock 10 KD protein	1	1	1	3	1	1	3	5		1	1	1	2	1	3	1	1	4	7	Protein metabolism (GO:0019538)	Mitochondrion (GO:0005739)	Nucleolus (GO:0005730)
Q99729	Heterogeneous nuclear ribonucleoprotein A/B	1	1	1	6	1	3	3	10		1	1	1	1	1	1	1	1	4	4	Regulation of nucleobase, nucleoside, nucleotide and nucleic acid metabolism (GO:0019219)	Nucleolus (GO:0005730)	Nucleus (GO:0005634)
P02545	Lamin A/C	1	22	1	7	1	12	3	41		1	6	1	9	1	12	1	13	4	40	Cell growth and/or maintenance (GO:0008151)	Nucleus (GO:0005634)	Cytoplasm (GO:0005737)	Nucleolus (GO:0005730)
P09382	Galectin 1	1	1	1	4	1	2	3	7		1	5	1	3	1	4	1	5	4	17	Immune response (GO:0006955)	Nucleus (GO:0005634)	Cytoplasm (GO:0005737)	Extracellular (GO:0005576)	Plasma membrane (GO:0005886)
P16401	Histone 1, H1b	1	5	1	2	1	7	3	14		1	3	1	1	1	7	1	1	4	12	Regulation of nucleobase, nucleoside, nucleotide and nucleic acid metabolism (GO:0019219)	Nucleus (GO:0005634)	Nucleolus (GO:0005730)	Mitochondrion (GO:0005739)
P20700	Lamin B1	1	13	1	8	1	12	3	33		1	3	1	6	1	9	1	8	4	26	Cell growth and/or maintenance (GO:0008151)	Nucleus (GO:0005634)	Nucleolus (GO:0005730)	Mitochondrion (GO:0005739)	Cytoplasm (GO:0005737)
P22626	Heterogeneous nuclear ribonucleoprotein A2	1	7	1	5	1	6	3	18		1	4	1	2	1	4	1	8	4	18	Regulation of nucleobase, nucleoside, nucleotide and nucleic acid metabolism (GO:0019219)	Nucleus (GO:0005634)	Nucleolus (GO:0005730)	Cytoplasm (GO:0005737)	Mitochondrion (GO:0005739)
P26583	High mobility group box 2	1	1	1	8	1	6	3	15		1	3	1	4	1	3	1	1	4	11	Regulation of nucleobase, nucleoside, nucleotide and nucleic acid metabolism (GO:0019219)	Nucleus (GO:0005634)	Nucleolus (GO:0005730)	Cytoplasm (GO:0005737)	Mitochondrion (GO:0005739)
P31943	Heterogeneous nuclear ribonucleoprotein H1	1	10	1	5	1	8	3	23		1	1	1	3	1	6	1	4	4	14	Regulation of nucleobase, nucleoside, nucleotide and nucleic acid metabolism (GO:0019219)	Nucleus (GO:0005634)	Nucleolus (GO:0005730)	Cytoplasm (GO:0005737)
P51991	Heterogeneous nuclear ribonucleoprotein A3	1	7	1	2	1	6	3	15		1	1	1	2	1	5	1	2	4	10	Regulation of nucleobase, nucleoside, nucleotide and nucleic acid metabolism (GO:0019219)	Nucleus (GO:0005634)	Cytoplasm (GO:0005737)
P62805	Histone 4 H4	1	26	1	6	1	11	3	43		1	8	1	15	1	18	1	7	4	48	Regulation of nucleobase, nucleoside, nucleotide and nucleic acid metabolism (GO:0019219)	Nucleus (GO:0005634)
P62851	Ribosomal protein S25	1	1	1	3	1	4	3	8		1	2	1	4	1	2	1	1	4	9	Protein metabolism (GO:0019538)	Nucleus (GO:0005634)	Ribosome (GO:0005840)	Nucleolus (GO:0005730)
Q02952	A kinase anchor protein 12	1	1	1	5	1	3	3	9		1	2	1	2	1	1	1	8	4	13	-	Nucleus (GO:0005634)	Cytoplasm (GO:0005737)
Q06323	Proteasome (prosome, macropain) activator subunit 1 (PA28 alpha)	1	3	1	26	1	12	3	41		1	9	1	13	1	5	1	7	4	34	Protein metabolism (GO:0019538)	Nucleus (GO:0005634)	Cytoplasm (GO:0005737)
Q14103	Heterogeneous nuclear ribonucleoprotein D	1	6	1	4	1	8	3	18		1	2	1	5	1	4	1	5	4	16	Regulation of nucleobase, nucleoside, nucleotide and nucleic acid metabolism (GO:0019219)	Nucleus (GO:0005634)	Cytoplasm (GO:0005737)	Mitochondrion (GO:0005739)
P62937	Cyclophilin A	1	9	1	14	1	19	3	42		1	9	1	8	1	9	1	7	4	33	Protein folding (GO:0006457)	Peptide metabolism (GO:0006518)	Cytoplasm (GO:0005737)	Nucleolus (GO:0005730)	Mitochondrion (GO:0005739)
P09493	Tropomyosin 1 alpha chain	1	8	1	21	1	11	3	40		1	10	1	16	1	10	1	13	4	49	Cell growth and/or maintenance (GO:0008151)	Perinuclear region (GO:0048471)	Cytoplasm (GO:0005737)	Actin cytoskeleton (GO:0015629)
P04264	Keratin 1	1	6	1	19	1	11	3	36		1	24	1	11	1	14	1	11	4	60	Cell growth and/or maintenance (GO:0008151)	Plasma membrane (GO:0005886)	Cytoskeleton (GO:0005856)
P26038	Moesin	1	28	1	2	1	4	3	34		1	5	1	9	1	4	1	4	4	22	Cell growth and/or maintenance (GO:0008151)	Plasma membrane (GO:0005886)	Cytoplasm (GO:0005737)	Nucleus (GO:0005634)	Cytoskeleton (GO:0005856)	Mitochondrion (GO:0005739)
P47914	Ribosomal protein L29	1	1	1	2	1	1	3	4		1	1	1	2	1	2	1	1	4	6	Protein metabolism (GO:0019538)	Plasma membrane (GO:0005886)	Nucleus (GO:0005634)	Cytoplasm (GO:0005737)	Nucleolus (GO:0005730)	Mitochondrion (GO:0005739)
Q07065	Cytoskeleton associated protein 4	1	1	1	9	1	1	3	11		1	2	1	16	1	13	1	13	4	44	Cell growth and/or maintenance (GO:0008151)	Plasma membrane (GO:0005886)	Endoplasmic reticulum (GO:0005783)	Cytoplasm (GO:0005737)	Golgi apparatus (GO:0005794)	Cytoskeleton (GO:0005856)
Q09666	AHNAK nucleoprotein (desmoyokin)	1	8	1	66	1	14	3	88		1	23	1	11	1	8	1	18	4	60	Muscle contraction (GO:0006936)	Plasma membrane (GO:0005886)	Nucleus (GO:0005634)	Cytoskeleton (GO:0005856)
Q14847	Lim and SH3 protein 1	1	4	1	3	1	5	3	12		1	4	1	1	1	3	1	2	4	10	Signal transduction (GO:0007165)	Regulation of signal transduction (GO:0009966)	Cytoskeleton organization and biogenesis (GO:0007010)	Cytosol (GO:0005829)	Cytoskeleton (GO:0005856)	Focal adhesion (GO:0005925)
Q13698	Calcium channel, voltage-dependent, L type, alpha-1S subunit	1	1	1	1	1	2	3	4		1	2	1	2	1	1	1	2	4	7	Transport (GO:0006810)	Sarcoplasmic reticulum (GO:0016529)
P05107	Integrin beta 2	1	2	1	2	1	4	3	8		1	1	1	1	1	7	1	1	4	10	Cell communication (GO:0007154)	Signal transduction (GO:0007165)	Plasma membrane (GO:0005886)	Mitochondrion (GO:0005739)
P06702	S100 Calcium binding protein A9	1	2	1	9	1	2	3	13		1	7	1	7	1	13	1	11	4	38	Cell communication (GO:0007154)	Signal transduction (GO:0007165)	Cytoplasm (GO:0005737)	Extracellular (GO:0005576)	Plasma membrane (GO:0005886)
P08133	Annexin VI	1	26	1	4	1	10	3	40		1	6	1	17	1	2	1	17	4	42	Cell communication (GO:0007154)	Signal transduction (GO:0007165)	-
P08238	HSP90B	1	13	1	5	1	4	3	22		1	7	1	8	1	5	1	7	4	27	Cell communication (GO:0007154)	Signal transduction (GO:0007165)	Cytoplasm (GO:0005737)	Nucleus (GO:0005634)	Nucleolus (GO:0005730)	Cytosol (GO:0005829)	Microtubule (GO:0005874)	Mitochondrion (GO:0005739)
P08575	Protein tyrosine phosphatase receptor type C	1	8	1	3	1	12	3	23		1	7	1	11	1	8	1	2	4	28	Cell communication (GO:0007154)	Signal transduction (GO:0007165)	-
P08758	Annexin AV	1	7	1	7	1	15	3	29		1	1	1	13	1	12	1	17	4	43	Cell communication (GO:0007154)	Signal transduction (GO:0007165)	Extracellular (GO:0005576)	Cytoplasm (GO:0005737)	Nucleus (GO:0005634)	Plasma membrane (GO:0005886)	Endoplasmic reticulum (GO:0005783)
P16070	CD44	1	2	1	2	1	3	3	7		1	1	1	3	1	5	1	1	4	10	Cell communication (GO:0007154)	Signal transduction (GO:0007165)	Plasma membrane (GO:0005886)	Cytoplasm (GO:0005737)	Nucleus (GO:0005634)
P18564	Integrin, beta-6	1	1	1	1	1	1	3	3		1	1	1	1	1	1	1	1	4	4	Cell communication (GO:0007154)	Signal transduction (GO:0007165)	Plasma membrane (GO:0005886)
P27348	14-3-3 theta	1	4	1	5	1	9	3	18		1	4	1	10	1	5	1	9	4	28	Cell communication (GO:0007154)	Signal transduction (GO:0007165)	Cytoplasm (GO:0005737)	Nucleus (GO:0005634)	Cytosol (GO:0005829)
P29692	Eukaryotic translation elongation factor 1, delta	1	1	1	2	1	3	3	6		1	1	1	3	1	3	1	2	4	9	Cell communication (GO:0007154)	Signal transduction (GO:0007165)	-
P30086	Raf kinase inhibitor protein	1	1	1	2	1	4	3	7		1	2	1	1	1	1	1	1	4	5	Cell communication (GO:0007154)	Signal transduction (GO:0007165)	Cytoplasm (GO:0005737)	Plasma membrane (GO:0005886)
P31948	Stress induced phosphoprotein 1	1	1	1	11	1	9	3	21		1	1	1	5	1	2	1	3	4	11	Cell communication (GO:0007154)	Signal transduction (GO:0007165)	Nucleus (GO:0005634)	Golgi apparatus (GO:0005794)	Cytoplasm (GO:0005737)
P31949	Calgizzarin	1	1	1	7	1	2	3	10		1	4	1	6	1	3	1	6	4	19	Cell communication (GO:0007154)	Signal transduction (GO:0007165)	Nucleus (GO:0005634)	Cytoplasm (GO:0005737)	Plasma membrane (GO:0005886)	Endosome (GO:0005768)
P33241	Lymphocyte specific protein	1	3	1	18	1	12	3	33		1	9	1	12	1	4	1	5	4	30	Cell communication (GO:0007154)	Signal transduction (GO:0007165)	-
P50502	Hsc70 interacting protein	1	1	1	3	1	3	3	7		1	4	1	1	1	1	1	1	4	7	Cell communication (GO:0007154)	Signal transduction (GO:0007165)	Lysosome (GO:0005764)	Cytoplasm (GO:0005737)
P52566	RHO GDP dissociation inhibitor beta	1	4	1	1	1	4	3	9		1	1	1	4	1	5	1	2	4	12	Cell communication (GO:0007154)	Signal transduction (GO:0007165)	Cytoplasm (GO:0005737)	Mitochondrion (GO:0005739)
P62942	FK506 binding protein 1A	1	3	1	2	1	2	3	7		1	3	1	2	1	2	1	2	4	9	Cell communication (GO:0007154)	Signal transduction (GO:0007165)	Cytoplasm (GO:0005737)	Sarcoplasmic reticulum (GO:0016529)
P13639	Eukaryotic translation elongation factor 2	1	8	1	6	1	5	3	19		1	2	1	6	1	4	1	11	4	23	Protein metabolism (GO:0019538)	Translation (GO:0043037)	Cytoplasm (GO:0005737)	Nucleolus (GO:0005730)	Cytosol (GO:0005829)	Mitochondrion (GO:0005739)	Ribosome (GO:0005840)	Nucleus (GO:0005634)
O15400	Syntaxin 7	1	1	1	7	1	3	3	11		1	1	1	1	1	1	1	2	4	5
P07900	HSP90A	1	12	1	5	1	5	3	22		1	4	1	8	1	5	1	7	4	24
P12814	Actinin alpha 1	1	26	1	11	1	7	3	44		1	4	1	15	1	12	1	20	4	51
P13645	Keratin 10	1	2	1	20	1	9	3	31		1	20	1	6	1	14	1	6	4	46
P13796	Lymphocyte cytosolic protein 1	1	27	1	35	1	24	3	86		1	15	1	28	1	17	1	20	4	80
P14317	Hematopoietic cell specific LYN substrate 1	1	1	1	7	1	3	3	11		1	1	1	2	1	1	1	2	4	6
P19105		1	8	1	17	1	12	3	37		1	5	1	17	1	13	1	9	4	44
P21333	Filamin A, alpha	1	39	1	77	1	13	3	129		1	32	1	51	1	26	1	31	4	140
P24821	Tenascin C	1	36	1	10	1	52	3	98		1	13	1	61	1	75	1	34	4	183
P60660	Myosin light polypeptide 6	1	2	1	12	1	7	3	21		1	8	1	7	1	4	1	6	4	25
Q13813	Spectrin, alpha, non-erythrocytic 1 (alpha-fodrin)	1	21	1	34	1	32	3	87		1	9	1	26	1	13	1	19	4	67
Q8NC51		1	3	1	3	1	5	3	11		1	1	1	1	1	1	1	3	4	6
Q92945	KH type splicing regulatory protein	1	3	1	16	1	3	3	22		1	4	1	2	1	3	1	2	4	11
Q9UJU6	HIP55	1	2	1	7	1	6	3	15		1	5	1	2	1	2	1	3	4	12
Q9Y490	Talin	1	19	1	48	1	23	3	90		1	10	1	22	1	15	1	30	4	77
Q96AE4	Far upstream element binding protein			1	13	1	4	2	17		1	3	1	4	1	2	1	2	4	11	Regulation of nucleobase, nucleoside, nucleotide and nucleic acid metabolism (GO:0019219)	-
P02649	Apolipoprotein E	1	2	1	3			2	5		1	4	1	3	1	3	1	5	4	15	Transport (GO:0006810)	Cytoplasm (GO:0005737)	Extracellular (GO:0005576)
P20810	Calpastatin			1	7	1	7	2	14		1	4	1	6	1	1	1	4	4	15	Protein metabolism (GO:0019538)	Cytoplasm (GO:0005737)	Nucleus (GO:0005634)
P24534	Eukaryotic translation elongation factor 1 beta 2			1	4	1	5	2	9		1	3	1	4	1	1	1	2	4	10	Protein metabolism (GO:0019538)	Cytoplasm (GO:0005737)
P34931	Heat shock 70 kD protein like1	1	6			1	3	2	9		1	6	1	7	1	3	1	6	4	22	Protein metabolism (GO:0019538)	Cytoplasm (GO:0005737)	Nucleus (GO:0005634)	Mitochondrion (GO:0005739)
P35527	Keratin 9			1	3	1	5	2	8		1	14	1	2	1	4	1	3	4	23	Cell growth and/or maintenance (GO:0008151)	Cytoplasm (GO:0005737)	Cytoskeleton (GO:0005856)
P52565	Rho GDP dissociation inhibitor alpha	1	4			1	1	2	5		1	2	1	1	1	1	1	2	4	6	Cell growth and/or maintenance (GO:0008151)	Cytoplasm (GO:0005737)
P62736	Actin alpha 2	1	31			1	21	2	52		1	12	1	24	1	15	1	15	4	66	Cell growth and/or maintenance (GO:0008151)	Cytoplasm (GO:0005737)	Mitochondrion (GO:0005739)
Q9H299	SH3 domain binding glutamic acid rich protein like 3			1	3	1	3	2	6		1	2	1	5	1	1	1	2	4	10	Biological_process unknown (GO:0000004)	Cytoplasm (GO:0005737)	Nucleus (GO:0005634)	Plasma membrane (GO:0005886)
Q9ULZ3	PYCARD			1	8	1	2	2	10		1	2	1	2	1	2	1	3	4	9	Apoptosis (GO:0006915)	Cytoplasm (GO:0005737)	Perinuclear region (GO:0048471)
O15511	Actin related protein 2/3 complex subunit 5			1	2	1	3	2	5		1	1	1	2	1	2	1	1	4	6	Cell growth and/or maintenance (GO:0008151)	Cytoskeleton (GO:0005856)
P01591	Immunoglobulin J chain			1	1	1	1	2	2		1	1	1	1	1	1	1	1	4	4	Immune response (GO:0006955)	Endoplasmic reticulum (GO:0005783)	Golgi apparatus (GO:0005794)	Nucleus (GO:0005634)	Extracellular (GO:0005576)
P10599	Thioredoxin			1	2	1	1	2	3		1	5	1	4	1	2	1	2	4	13	Metabolism (GO:0008152)	Energy pathways (GO:0006091)	Cytoplasm (GO:0005737)	Nucleus (GO:0005634)	Extracellular (GO:0005576)
P37837	Transaldolase 1	1	1			1	1	2	2		1	1	1	1	1	1	1	1	4	4	Metabolism (GO:0008152)	Energy pathways (GO:0006091)	Nucleus (GO:0005634)
P00738	Haptoglobin	1	4			1	4	2	8		1	8	1	24	1	20	1	11	4	63	Immune response (GO:0006955)	Extracellular (GO:0005576)
P01011	Alpha 1 antichymotrypsin			1	2	1	3	2	5		1	1	1	8	1	4	1	6	4	19	Protein metabolism (GO:0019538)	Extracellular (GO:0005576)	Cytoplasm (GO:0005737)	Nucleus (GO:0005634)
P01023	Macroglobulin, alpha 2	1	3	1	1			2	4		1	4	1	15	1	5	1	9	4	33	Protein metabolism (GO:0019538)	Extracellular (GO:0005576)	Cytosol (GO:0005829)
P01024	Complement component 3	1	14			1	3	2	17		1	1	1	23	1	16	1	15	4	55	Immune response (GO:0006955)	Extracellular (GO:0005576)	Endosome (GO:0005768)
P01871	Immunoglobulin mu	1	2	1	1			2	3		1	3	1	3	1	1	1	1	4	8	Immune response (GO:0006955)	Extracellular (GO:0005576)	Integral to membrane (GO:0016021)
P02675	Fibrinogen, beta chain	1	13			1	1	2	14		1	2	1	10	1	37	1	17	4	66	Protein metabolism (GO:0019538)	Extracellular (GO:0005576)	Endoplasmic reticulum (GO:0005783)
P12109	Collagen, type VI, alpha 1	1	13			1	27	2	40		1	5	1	20	1	14	1	19	4	58	Cell growth and/or maintenance (GO:0008151)	Extracellular (GO:0005576)
P14618	Pyruvate kinase 3	1	11			1	4	2	15		1	3	1	12	1	2	1	9	4	26	Energy pathways (GO:0006091)	Metabolism (GO:0008152)	Cytoplasm (GO:0005737)	Perinuclear region (GO:0048471)	Extracellular (GO:0005576)	Cytosol (GO:0005829)
P09429	High mobility group box 1			1	7	1	7	2	14		1	5	1	2	1	4	1	5	4	16	Regulation of nucleobase, nucleoside, nucleotide and nucleic acid metabolism (GO:0019219)	Nucleus (GO:0005634)	Cytoplasm (GO:0005737)	Extracellular (GO:0005576)	Plasma membrane (GO:0005886)	Mitochondrion (GO:0005739)
Q14444	Membrane component, chromosome 11, surface marker 1			1	8	1	2	2	10		1	3	1	1	1	1	1	2	4	7	Transport (GO:0006810)	Plasma membrane (GO:0005886)
Q15582	TGF beta induced, 68KD	1	13			1	12	2	25		1	1	1	12	1	15	1	3	4	31	Cell communication (GO:0007154)	Signal transduction (GO:0007165)	Extracellular (GO:0005576)	Cytoplasm (GO:0005737)	Nucleus (GO:0005634)
P01876		1	7	1	5			2	12		1	7	1	9	1	2	1	6	4	24
P01893				1	9	1	4	2	13		1	4	1	20	1	6	1	4	4	34
P02763	Alpha-1 acid glycoprotein			1	3	1	5	2	8		1	4	1	3	1	2	1	9	4	18
O43399	Tumor protein D52 like 2			1	3			1	3		1	3	1	3	1	1	1	3	4	10	Biological_process unknown (GO:0000004)	-
P52209	Phosphogluconate dehydrogenase	1	2					1	2		1	1	1	5	1	1	1	4	4	11	Metabolism (GO:0008152)	Energy pathways (GO:0006091)	Cytoplasm (GO:0005737)
P02679	Fibrinogen, gamma chain	1	8					1	8		1	3	1	7	1	18	1	11	4	39	Protein metabolism (GO:0019538)	Extracellular (GO:0005576)	Golgi apparatus (GO:0005794)
P05155	Plasma protease C1 inhibitor			1	1			1	1		1	3	1	2	1	4	1	4	4	13	Protein metabolism (GO:0019538)	Extracellular matrix (GO:0005578)	Extracellular (GO:0005576)
P05109	S100 Calcium binding protein A8			1	2			1	2		1	3	1	3	1	5	1	5	4	16	Cell communication (GO:0007154)	Signal transduction (GO:0007165)	Cytoplasm (GO:0005737)	Extracellular (GO:0005576)	Plasma membrane (GO:0005886)
P48960	CD97 antigen			1	3			1	3		1	1	1	1	1	1	1	1	4	4	Cell communication (GO:0007154)	Signal transduction (GO:0007165)	Plasma membrane (GO:0005886)
Q12931	Heat shock protein, 75 kDa	1	2					1	2		1	1	1	1	1	2	1	1	4	5
Q15063	Periostin, osteoblast specific factor	1	3					1	3		1	1	1	19	1	22	1	9	4	51		Extracellular
P02790	Hemopexin							0	0		1	1	1	7	1	4	1	5	4	17	Transport (GO:0006810)	Extracellular (GO:0005576)
P09651	Heterogenous nuclear ribonucleoprotein A1	1	10	1	5	1	2	3	17		1	2			1	8	1	4	3	14	Regulation of nucleobase, nucleoside, nucleotide and nucleic acid metabolism (GO:0019219)	-
Q15459	Splicing factor 3 subunit 1	1	1	1	2	1	2	3	5				1	2	1	2	1	2	3	6	Regulation of nucleobase, nucleoside, nucleotide and nucleic acid metabolism (GO:0019219)	-
Q7Z406	Myosin, heavy polypeptide 14	1	4	1	6	1	8	3	18				1	5	1	4	1	4	3	13	Cell growth and/or maintenance (GO:0008151)	-
Q9BUF5	Tubulin, beta 6	1	5	1	3	1	6	3	14				1	3	1	6	1	6	3	15	Cell growth and/or maintenance (GO:0008151)	-
P07355	Annexin II	1	17	1	7	1	5	3	29		1	7	1	17			1	19	3	43	Signal transduction (GO:0007165)	Cell communication (GO:0007154)	-
P06748	Nucleophosmin 1	1	6	1	9	1	8	3	23				1	7	1	7	1	4	3	18	Protein metabolism (GO:0019538)	Centrosome (GO:0005813)	Cytoplasm (GO:0005737)	Nucleolus (GO:0005730)	Nucleus (GO:0005634)
O43707	Actinin alpha 4	1	20	1	11	1	7	3	38		1	4	1	11			1	16	3	31	Cell growth and/or maintenance (GO:0008151)	Cytoplasm (GO:0005737)	Nucleus (GO:0005634)	Plasma membrane (GO:0005886)	Mitochondrion (GO:0005739)
P05387	Ribosomal phosphoprotein large P2	1	1	1	2	1	3	3	6		1	1	1	2	1	2			3	5	Protein metabolism (GO:0019538)	Cytoplasm (GO:0005737)	Nucleolus (GO:0005730)
P28838	Leucine aminopeptidase 3	1	5	1	3	1	1	3	9				1	3	1	1	1	1	3	5	Protein metabolism (GO:0019538)	Cytoplasm (GO:0005737)
P30740	Serpin B1	1	3	1	1	1	1	3	5				1	2	1	5	1	4	3	11	Protein metabolism (GO:0019538)	Cytoplasm (GO:0005737)
P35580	Myosin heavy chain, nonmuscle type B	1	19	1	13	1	9	3	41		1	6			1	6	1	4	3	16	Cell growth and/or maintenance (GO:0008151)	Cytoplasm (GO:0005737)
P46940	IQ motif containing GTPase activating protein 1	1	10	1	3	1	5	3	18		1	1	1	4			1	3	3	8	Cytoskeleton organization and biogenesis (GO:0007010)	Cytoplasm (GO:0005737)	Plasma membrane (GO:0005886)	Golgi apparatus (GO:0005794)	Mitochondrion (GO:0005739)
P50395	GDP dissociation inhibitor 2	1	4	1	2	1	1	3	7		1	1	1	2			1	2	3	5	Transport (GO:0006810)	Cytoplasm (GO:0005737)	Plasma membrane (GO:0005886)	Endoplasmic reticulum (GO:0005783)	Centrosome (GO:0005813)
P50990	CCT8	1	5	1	2	1	1	3	8		1	1	1	1	1	1			3	3	Protein metabolism (GO:0019538)	Cytoplasm (GO:0005737)	Microtubule (GO:0005874)	Mitochondrion (GO:0005739)
P61247	Ribosomal protein S3a	1	1	1	1	1	2	3	4				1	1	1	1	1	1	3	3	Protein metabolism (GO:0019538)	Cytoplasm (GO:0005737)	Nucleus (GO:0005634)	Nucleolus (GO:0005730)	Cytosol (GO:0005829)	Ribosome (GO:0005840)
P68371	Tubulin, beta-2	1	17	1	14	1	20	3	51				1	6	1	19	1	10	3	35	Cell growth and/or maintenance (GO:0008151)	Cytoplasm (GO:0005737)	Nucleolus (GO:0005730)	Microtubule (GO:0005874)
P78371	Chaperonin containing T complex polypeptide 1, subunit 2	1	4	1	2	1	1	3	7				1	1	1	4	1	2	3	7	Protein metabolism (GO:0019538)	Cytoplasm (GO:0005737)	Nucleolus (GO:0005730)	Microtubule (GO:0005874)	Mitochondrion (GO:0005739)
Q99832	Chaperonin containing T complex polypeptide 1, subunit 7	1	2	1	3	1	1	3	6				1	2	1	2	1	2	3	6	Protein folding (GO:0006457)	Cytoplasm (GO:0005737)	Microtubule (GO:0005874)	Mitochondrion (GO:0005739)
Q9UI08	Ena vasodilator stimulated phosphoprotein like protein	1	2	1	1	1	1	3	4				1	1	1	2	1	1	3	4	Cell growth and/or maintenance (GO:0008151)	Cytoplasm (GO:0005737)	Plasma membrane (GO:0005886)
Q15084	Protein disulfide isomerase P5	1	9	1	2	1	5	3	16				1	5	1	8	1	3	3	16	Protein metabolism (GO:0019538)	Endoplasmic reticulum (GO:0005783)	Endoplasmic reticulum lumen (GO:0005788)	Extracellular (GO:0005576)	Mitochondrion (GO:0005739)
Q9Y4L1	ORP150	1	6	1	5	1	1	3	12				1	4	1	7	1	2	3	13	Protein metabolism (GO:0019538)	Endoplasmic reticulum (GO:0005783)	Cytoplasm (GO:0005737)	Mitochondrion (GO:0005739)
P84077	ADP ribosylation factor 1	1	6	1	1	1	2	3	9				1	3	1	3	1	2	3	8	Signal transduction (GO:0007165)	Endosome transport (GO:0016197)	Cytoplasm (GO:0005737)	Golgi apparatus (GO:0005794)	Plasma membrane (GO:0005886)	Endosome (GO:0005768)	Golgi membrane (GO:0000139)
P06576	ATP synthase, beta	1	13	1	1	1	5	3	19				1	5	1	9	1	2	3	16	Metabolism (GO:0008152)	Energy pathways (GO:0006091)	Mitochondrion (GO:0005739)	Plasma membrane (GO:0005886)	Nucleolus (GO:0005730)	Extracellular (GO:0005576)	Zymogen granule (GO:0042588)
P09104	Enolase 2	1	2	1	2	1	3	3	7				1	5	1	3	1	3	3	11	Metabolism (GO:0008152)	Energy pathways (GO:0006091)	Cytoplasm (GO:0005737)
P09211	Glutathione S transferase 3	1	1	1	2	1	5	3	8				1	4	1	3	1	6	3	13	Metabolism (GO:0008152)	Energy pathways (GO:0006091)	Cytoplasm (GO:0005737)	Nucleus (GO:0005634)	Mitochondrion (GO:0005739)
P25705	ATP synthase, H+ transporting, mitochondrial F1 complex, alpha subunit 1, cardiac muscle	1	15	1	2	1	6	3	23				1	3	1	8	1	9	3	20	Metabolism (GO:0008152)	Energy pathways (GO:0006091)	Mitochondrion (GO:0005739)	Extracellular (GO:0005576)	Zymogen granule (GO:0042588)
P30048	Peroxiredoxin 3	1	4	1	1	1	2	3	7				1	2	1	1	1	1	3	4	Metabolism (GO:0008152)	Energy pathways (GO:0006091)	Mitochondrion (GO:0005739)
P40939	Mitochondrial trifunctional protein, alpha subunit	1	6	1	2	1	1	3	9				1	1	1	1	1	1	3	3	Metabolism (GO:0008152)	Energy pathways (GO:0006091)	Mitochondrion (GO:0005739)	Nucleus (GO:0005634)
P48735	Isocitrate dehydrogenase 2	1	2	1	2	1	2	3	6				1	2	1	2	1	2	3	6	Metabolism (GO:0008152)	Energy pathways (GO:0006091)	Mitochondrion (GO:0005739)
P55072	Valosin containing protein	1	8	1	5	1	4	3	17				1	8	1	3	1	7	3	18	Metabolism (GO:0008152)	Energy pathways (GO:0006091)	Endoplasmic reticulum (GO:0005783)	Cytoplasm (GO:0005737)	Nucleus (GO:0005634)	Golgi apparatus (GO:0005794)	Nucleolus (GO:0005730)	Perinuclear region (GO:0048471)	Mitochondrion (GO:0005739)
P35749	Myosin heavy chain, smooth muscle isoform	1	38	1	15	1	14	3	67		1	11			1	7	1	10	3	28	Cell growth and/or maintenance (GO:0008151)	Extracellular (GO:0005576)	Cytoplasm (GO:0005737)	Nucleus (GO:0005634)
P98160	Perlecan	1	3	1	1	1	8	3	12				1	2	1	8	1	1	3	11	Cell growth and/or maintenance (GO:0008151)	Extracellular (GO:0005576)
P51888	Proline/arginine rich end Leucine rich repeat protein	1	2	1	2	1	4	3	8		1	5	1	11	1	1			3	17	Cell growth and/or maintenance (GO:0008151)	Extracellular matrix (GO:0005578)
P04350	Tubulin, beta 4	1	11	1	8	1	15	3	34				1	5	1	12	1	8	3	25	Cell growth and/or maintenance (GO:0008151)	Microtubule (GO:0005874)
P21796	VDAC1	1	7	1	1	1	1	3	9				1	1	1	2	1	2	3	5	Transport (GO:0006810)	Mitochondrion (GO:0005739)	Plasma membrane (GO:0005886)	Endosome (GO:0005768)	Nucleolus (GO:0005730)	Zymogen granule (GO:0042588)
P16403	Histone 1 H1C	1	11	1	4	1	9	3	24		1	6	1	3	1	12			3	21	Regulation of nucleobase, nucleoside, nucleotide and nucleic acid metabolism (GO:0019219)	Nucleus (GO:0005634)	Nucleolus (GO:0005730)	Mitochondrion (GO:0005739)
P22314	Ubiquitin activating enzyme 1	1	12	1	5	1	6	3	23				1	7	1	3	1	3	3	13	Proteolysis and peptidolysis (GO:0006508)	Nucleus (GO:0005634)	Cytoplasm (GO:0005737)	Cytosol (GO:0005829)
P52597	Heterogenous nuclear ribonucleoprotein F	1	8	1	7	1	7	3	22				1	4	1	3	1	4	3	11	Regulation of nucleobase, nucleoside, nucleotide and nucleic acid metabolism (GO:0019219)	Nucleus (GO:0005634)	Cytoplasm (GO:0005737)	Nucleolus (GO:0005730)
P62807	Histone 1 H2bc	1	19	1	7	1	16	3	42				1	7	1	23	1	5	3	35	Regulation of nucleobase, nucleoside, nucleotide and nucleic acid metabolism (GO:0019219)	Nucleus (GO:0005634)
Q03252	Lamin B2	1	9	1	1	1	1	3	11		1	1			1	4	1	1	3	6	Cell growth and/or maintenance (GO:0008151)	Nucleus (GO:0005634)	Cytoplasm (GO:0005737)
Q04637	eIF 4G1	1	1	1	1	1	1	3	3		1	2			1	1	1	1	3	4	Protein metabolism (GO:0019538)	Nucleus (GO:0005634)	Cytoplasm (GO:0005737)
Q07955	Splicing factor, arginine/serine rich 1	1	1	1	6	1	5	3	12		1	3	1	3			1	2	3	8	Protein metabolism (GO:0019538)	Nucleus (GO:0005634)	Cytoplasm (GO:0005737)	Nucleolus (GO:0005730)
Q13185	Chromobox homolog 3	1	2	1	6	1	4	3	12		1	4	1	3	1	3			3	10	Regulation of gene expression, epigenetic (GO:0040029)	Nucleus (GO:0005634)	Nucleolus (GO:0005730)	Cytoplasm (GO:0005737)
Q13263	Transcriptional intermediary factor 1 beta	1	2	1	2	1	3	3	7		1	1	1	1	1	1			3	3	Regulation of nucleobase, nucleoside, nucleotide and nucleic acid metabolism (GO:0019219)	Nucleus (GO:0005634)	Nucleolus (GO:0005730)	Mitochondrion (GO:0005739)
Q14980	Nuclear mitotic apparatus protein 1	1	3	1	5	1	4	3	12		1	6			1	2	1	2	3	10	Cell growth and/or maintenance (GO:0008151)	Nucleus (GO:0005634)	Nucleolus (GO:0005730)	Cytosol (GO:0005829)	Microtubule (GO:0005874)	Mitochondrion (GO:0005739)	Cytoplasm (GO:0005737)
Q9UKV3	ACINUS	1	1	1	5	1	2	3	8		1	1	1	1			1	1	3	3	Regulation of nucleobase, nucleoside, nucleotide and nucleic acid metabolism (GO:0019219)	Nucleus (GO:0005634)	Cytoplasm (GO:0005737)
Q9Y3Z3	SAM domain and HD domain containing protein 1	1	7	1	1	1	1	3	9		1	1			1	2	1	1	3	4	Immune response (GO:0006955)	Nucleus (GO:0005634)	Cytoplasm (GO:0005737)
P52272	Heterogeneous nuclear ribonucleoprotein M	1	7	1	6	1	1	3	14				1	1	1	2	1	1	3	4	Regulation of nucleobase, nucleoside, nucleotide and nucleic acid metabolism (GO:0019219)	Plasma membrane (GO:0005886)	Nucleolus (GO:0005730)	Mitochondrion (GO:0005739)	Nucleus (GO:0005634)
P62753	Ribosomal protein S6	1	1	1	2	1	1	3	4		1	2			1	1	1	1	3	4	Protein metabolism (GO:0019538)	Ribosome (GO:0005840)	Nucleolus (GO:0005730)	Cytosol (GO:0005829)
O60234	Glia maturation factor gamma	1	1	1	6	1	2	3	9		1	1	1	4			1	2	3	7	Cell communication (GO:0007154)	Signal transduction (GO:0007165)	-
P04083	Annexin I	1	4	1	2	1	5	3	11				1	5	1	3	1	8	3	16	Cell communication (GO:0007154)	Signal transduction (GO:0007165)	Cytoplasm (GO:0005737)	Nucleus (GO:0005634)	Plasma membrane (GO:0005886)	Mitochondrion (GO:0005739)
P04899	GNAI2	1	5	1	1	1	2	3	8				1	4	1	1	1	2	3	7	Cell communication (GO:0007154)	Signal transduction (GO:0007165)	Plasma membrane (GO:0005886)	Cytoplasm (GO:0005737)	Endoplasmic reticulum (GO:0005783)	Cytosol (GO:0005829)
P18084	Integrin, beta 5	1	1	1	1	1	1	3	3				1	1	1	1	1	1	3	3	Cell communication (GO:0007154)	Signal transduction (GO:0007165)	Plasma membrane (GO:0005886)	Cytoplasm (GO:0005737)	Endosome (GO:0005768)
O43390	Heterogeneous nuclear ribonucleoprotein R	1	5	1	2	1	2	3	9				1	1	1	2	1	2	3	5
O60506	NS1 associated protein 1	1	5	1	3	1	2	3	10				1	2	1	2	1	3	3	7
P05362	Intercellular adhesion molecule 1	1	1	1	2	1	2	3	5		1	1	1	3	1	1			3	5
P07942	Laminin beta 1	1	3	1	1	1	1	3	5				1	2	1	3	1	2	3	7
P09874	ADP ribosyl transferase	1	11	1	1	1	1	3	13		1	1	1	1	1	1			3	3
P51858	Hepatoma derived growth factor	1	1	1	3	1	1	3	5		1	4	1	2			1	1	3	7
Q13765	Nascent polypeptide associated complex, alpha polypeptide	1	4	1	1	1	2	3	7		1	2			1	1	1	2	3	5
Q13885		1	14	1	14	1	18	3	46				1	6	1	16	1	10	3	32
Q16363	LAMA4	1	1	1	1	1	1	3	3				1	3	1	4	1	3	3	10
Q92882	Osteoclast stimulating factor 1	1	1	1	2	1	2	3	5				1	1	1	1	1	3	3	5
Q01844	Ewing sarcoma breakpoint region 1			1	1	1	4	2	5		1	1			1	2	1	1	3	4	Regulation of nucleobase, nucleoside, nucleotide and nucleic acid metabolism (GO:0019219)	-
O15145	ARP2/3 protein complex subunit p21			1	1	1	2	2	3				1	2	1	1	1	2	3	5	Cell growth and/or maintenance (GO:0008151)	Cytoplasm (GO:0005737)	Nucleolus (GO:0005730)
O75369	Filamin B	1	11	1	14			2	25		1	3	1	4			1	3	3	10	Cell growth and/or maintenance (GO:0008151)	Cytoplasm (GO:0005737)	Nucleus (GO:0005634)	Plasma membrane (GO:0005886)
P02792	Ferritin light chain			1	3	1	1	2	4		1	5	1	8			1	2	3	15	Transport (GO:0006810)	Cytoplasm (GO:0005737)
P12270	Translocated promoter region	1	2			1	4	2	6		1	1	1	2	1	3			3	6	Regulation of nucleobase, nucleoside, nucleotide and nucleic acid metabolism (GO:0019219)	Cytoplasm (GO:0005737)	Nucleus (GO:0005634)	Nucleolus (GO:0005730)	Nuclear membrane (GO:0005635)
P27816	Microtubule associated protein 4			1	9	1	3	2	12		1	6	1	7			1	1	3	14	Cell growth and/or maintenance (GO:0008151)	Cytoplasm (GO:0005737)	Microtubule (GO:0005874)
P31946	14-3-3 Beta			1	5	1	15	2	20				1	9	1	2	1	7	3	18	Signal transduction (GO:0007165)	Cytoplasm (GO:0005737)	Mitochondrion (GO:0005739)
P52907	Capping protein, muscle Z line, alpha 1	1	6			1	2	2	8				1	2	1	3	1	2	3	7	Cell growth and/or maintenance (GO:0008151)	Cytoplasm (GO:0005737)
P53621	Coatomer protein complex, subunit alpha	1	2			1	1	2	3				1	1	1	2	1	1	3	4	Transport (GO:0006810)	Cytoplasm (GO:0005737)	Golgi apparatus (GO:0005794)	Endoplasmic reticulum (GO:0005783)	Mitochondrion (GO:0005739)
P62263	Ribosomal protein S14	1	1			1	1	2	2				1	1	1	1	1	1	3	3	Protein metabolism (GO:0019538)	Cytoplasm (GO:0005737)	Nucleolus (GO:0005730)	Ribosome (GO:0005840)
Q13409	Dynein, cytoplasmic intermediate polypeptide 2	1	3			1	2	2	5				1	1	1	2	1	1	3	4	Cell growth and/or maintenance (GO:0008151)	Cytoplasm (GO:0005737)
P47756	F actin capping protein beta subunit	1	4			1	1	2	5				1	2	1	1	1	1	3	4	Cell growth and/or maintenance (GO:0008151)	Cytoskeleton (GO:0005856)	Mitochondrion (GO:0005739)
P04843	Ribophorin I	1	10			1	1	2	11				1	3	1	1	1	1	3	5	Protein metabolism (GO:0019538)	Endoplasmic reticulum (GO:0005783)	Nucleus (GO:0005634)	Cytoplasm (GO:0005737)	Mitochondrion (GO:0005739)	Nucleus (GO:0005634)	Cytosol (GO:0005829)
P13667	ERP72	1	9	1	1			2	10				1	2	1	5	1	1	3	8	Protein metabolism (GO:0019538)	Endoplasmic reticulum (GO:0005783)	Plasma membrane (GO:0005886)	Mitochondrion (GO:0005739)
P50454	Collagen binding protein 2	1	1	1	2			2	3				1	7	1	6	1	10	3	23	Protein metabolism (GO:0019538)	Endoplasmic reticulum (GO:0005783)	Plasma membrane (GO:0005886)	Nucleolus (GO:0005730)
Q15075	Early endosome antigen 1			1	1	1	1	2	2		1	2			1	1	1	5	3	8	Transport (GO:0006810)	Endosome (GO:0005768)	Cytoplasm (GO:0005737)	Nucleus (GO:0005634)	Cytosol (GO:0005829)
P00441	SOD1			1	2	1	2	2	4		1	2	1	1			1	1	3	4	Metabolism (GO:0008152)	Energy pathways (GO:0006091)	Peroxisome (GO:0005777)	Nucleus (GO:0005634)	Extracellular (GO:0005576)	Cytoplasm (GO:0005737)
P21980	Transglutaminase 2	1	8			1	2	2	10				1	7	1	18	1	3	3	28	Metabolism (GO:0008152)	Energy pathways (GO:0006091)	Extracellular (GO:0005576)	Plasma membrane (GO:0005886)	Cytoplasm (GO:0005737)	Nucleus (GO:0005634)
P02652	Apolipoprotein A II			1	4	1	1	2	5		1	2	1	1			1	2	3	5	Transport (GO:0006810)	Extracellular (GO:0005576)
P02766	Transthyretin			1	1	1	1	2	2		1	3	1	3			1	1	3	7	Transport (GO:0006810)	Extracellular (GO:0005576)
P04004	Vitronectin	1	5			1	1	2	6				1	3	1	6	1	1	3	10	Cell growth and/or maintenance (GO:0008151)	Extracellular (GO:0005576)
P07585	Decorin	1	4			1	5	2	9				1	6	1	5	1	3	3	14	Cell growth and/or maintenance (GO:0008151)	Extracellular (GO:0005576)
Q99715	Collagen, type XII, alpha 1	1	9			1	7	2	16				1	2	1	17	1	41	3	60	Cell growth and/or maintenance (GO:0008151)	Extracellular (GO:0005576)
P13010	Ku antigen, 80kDa	1	6			1	4	2	10				1	6	1	1	1	3	3	10	Regulation of nucleobase, nucleoside, nucleotide and nucleic acid metabolism (GO:0019219)	Nucleus (GO:0005634)	Cytoplasm (GO:0005737)	Nucleolus (GO:0005730)	Mitochondrion (GO:0005739)
P13693	Tumor protein, translationally controlled 1			1	2	1	2	2	4				1	2	1	1	1	1	3	4	Cell growth and/or maintenance (GO:0008151)	Nucleus (GO:0005634)	Extracellular (GO:0005576)	Cytoplasm (GO:0005737)	Cytoskeleton (GO:0005856)	Nucleolus (GO:0005730)	Plasma membrane (GO:0005886)	Mitochondrion (GO:0005739)
P23497	SP100			1	4	1	3	2	7		1	3	1	2			1	1	3	6	Regulation of nucleobase, nucleoside, nucleotide and nucleic acid metabolism (GO:0019219)	Nucleus (GO:0005634)	Cytoplasm (GO:0005737)	Nucleoplasm (GO:0005654)
P28347	Tea domain family member 1	1	1			1	2	2	3		1	1	1	1			1	2	3	4	Regulation of nucleobase, nucleoside, nucleotide and nucleic acid metabolism (GO:0019219)	Nucleus (GO:0005634)
P33778	Histone 1, H2BB	1	21			1	16	2	37		1	5			1	27	1	5	3	37	Regulation of nucleobase, nucleoside, nucleotide and nucleic acid metabolism (GO:0019219)	Nucleus (GO:0005634)
P35659	DEK Oncogene			1	2	1	3	2	5		1	1	1	1	1	1			3	3	Regulation of nucleobase, nucleoside, nucleotide and nucleic acid metabolism (GO:0019219)	Nucleus (GO:0005634)	Cytoplasm (GO:0005737)
Q96C19	EF hand domain family member D2			1	2	1	3	2	5		1	1	1	2	1	4			3	7	Biological_process unknown (GO:0000004)	Nucleus (GO:0005634)	Cytoplasm (GO:0005737)
P04216	THY1	1	2			1	1	2	3				1	1	1	2	1	1	3	4	Immune response (GO:0006955)	Plasma membrane (GO:0005886)
P25398	Ribosomal protein S12			1	3	1	1	2	4		1	1	1	2			1	1	3	4	Protein metabolism (GO:0019538)	Ribosome (GO:0005840)	Nucleolus (GO:0005730)
P62857	Ribosomal protein S28			1	2	1	1	2	3		1	2	1	2			1	1	3	5	Protein metabolism (GO:0019538)	Ribosome (GO:0005840)
O14745	Solute carrier family 9, isoform A3, regulatory factor 1			1	5	1	2	2	7		1	2	1	2			1	2	3	6	Cell communication (GO:0007154)	Signal transduction (GO:0007165)	Cytoplasm (GO:0005737)	Membrane fraction (GO:0005624)
P62258	14-3-3 epsilon			1	4	1	6	2	10				1	8	1	3	1	8	3	19	Cell communication (GO:0007154)	Signal transduction (GO:0007165)	Cytoplasm (GO:0005737)	Nucleus (GO:0005634)	Golgi apparatus (GO:0005794)	Nucleolus (GO:0005730)	Mitochondrion (GO:0005739)
P62820	Ras associated protein Rab1	1	4	1	2			2	6		1	1	1	3			1	2	3	6	Cell communication (GO:0007154)	Signal transduction (GO:0007165)	Endoplasmic reticulum (GO:0005783)	Golgi apparatus (GO:0005794)
O60664	TIP47			1	8	1	3	2	11		1	3	1	3			1	3	3	9
P29966	Myristoylated alanine rich protein kinase C substrate			1	5	1	5	2	10		1	3	1	7	1	1			3	11
P36269	Gamma-glutamyltranspeptidase related enzyme			1	6	1	2	2	8		1	1	1	2	1	2			3	5
P42167				1	11	1	7	2	18		1	3	1	5	1	3			3	11
P53999	PC4	1	2			1	3	2	5		1	1			1	1	1	1	3	3
Q07812		1	1	1	3			2	4		1	1	1	1			1	1	3	3
Q32MZ4	Leucine rich repeat in FLII interacting protein 1			1	10	1	4	2	14		1	4	1	8	1	1			3	13
Q68CP9	AT rich interactive domain 2 ARID RFX like			1	1			1	1		1	1	1	1			1	1	3	3	Regulation of nucleobase, nucleoside, nucleotide and nucleic acid metabolism (GO:0019219)	-
P50995	Annexin A11			1	1			1	1				1	1	1	1	1	1	3	3	Signal transduction (GO:0007165)	Cell communication (GO:0007154)	Cytoplasm (GO:0005737)	Nucleus (GO:0005634)
P02794	Ferritin heavy chain 1			1	3			1	3		1	7	1	7			1	4	3	18	Transport (GO:0006810)	Cytoplasm (GO:0005737)
O75347	Tubulin-specific chaperone a			1	3			1	3		1	2	1	1			1	2	3	5	Protein metabolism (GO:0019538)	Cytoskeleton (GO:0005856)
P00450	Ceruloplasmin	1	2					1	2				1	2	1	3	1	4	3	9	Metabolism (GO:0008152)	Energy pathways (GO:0006091)	Endoplasmic reticulum (GO:0005783)	Golgi apparatus (GO:0005794)	Extracellular (GO:0005576)	Plasma membrane (GO:0005886)
P06744	Phosphohexose isomerase	1	3					1	3				1	3	1	1	1	3	3	7	Metabolism (GO:0008152)	Energy pathways (GO:0006091)	Cytoplasm (GO:0005737)	Mitochondrion (GO:0005739)
P15531	Nucleoside diphosphate kinase A			1	3			1	3				1	4	1	2	1	1	3	7	Metabolism (GO:0008152)	Energy pathways (GO:0006091)	Cytoplasm (GO:0005737)	Nucleus (GO:0005634)	Extracellular (GO:0005576)	Mitochondrion (GO:0005739)
P00751	Complement factor B	1	2					1	2				1	3	1	1	1	6	3	10	Immune response (GO:0006955)	Extracellular (GO:0005576)
P08572	Collagen, type IV, alpha 2	1	1					1	1		1	1			1	3	1	1	3	5	Cell growth and/or maintenance (GO:0008151)	Extracellular (GO:0005576)
P08603	Complement factor H	1	2					1	2				1	5	1	3	1	5	3	13	Immune response (GO:0006955)	Extracellular (GO:0005576)	Endoplasmic reticulum (GO:0005783)
Q14112	Nidogen 2	1	3					1	3				1	1	1	6	1	2	3	9	Cell growth and/or maintenance (GO:0008151)	Extracellular (GO:0005576)
P12956	Ku antigen, 70kDa	1	5					1	5				1	2	1	1	1	3	3	6	Regulation of nucleobase, nucleoside, nucleotide and nucleic acid metabolism (GO:0019219)	Nucleus (GO:0005634)	Cytoplasm (GO:0005737)	Nucleolus (GO:0005730)
P08708	Ribosomal protein S17					1	3	1	3				1	2	1	1	1	1	3	4	Protein metabolism (GO:0019538)	Ribosome (GO:0005840)	Nucleolus (GO:0005730)
O43583	Density regulated protein			1	1			1	1		1	1			1	1	1	1	3	3	Cell communication (GO:0007154)	Signal transduction (GO:0007165)	Nucleus (GO:0005634)
P21291	Cysteine and glycine rich protein 1			1	1			1	1		1	1	1	1			1	1	3	3	Cell communication (GO:0007154)	Signal transduction (GO:0007165)	Nucleus (GO:0005634)	Cytoplasm (GO:0005737)	Nucleolus (GO:0005730)
P43121	Melanoma adhesion molecule	1	2					1	2		1	1			1	1	1	1	3	3	Cell communication (GO:0007154)	Signal transduction (GO:0007165)	Plasma membrane (GO:0005886)	Extracellular (GO:0005576)	Cytoplasm (GO:0005737)	Nucleus (GO:0005634)
P62873	Guanine nucleotide binding protein, beta 1	1	1					1	1				1	1	1	1	1	2	3	4	Cell communication (GO:0007154)	Signal transduction (GO:0007165)	Plasma membrane (GO:0005886)	Mitochondrion (GO:0005739)
Q15121	PEA15			1	4			1	4		1	2	1	1			1	1	3	4	Cell communication (GO:0007154)	Signal transduction (GO:0007165)	Cytoplasm (GO:0005737)	Nucleus (GO:0005634)
Q15286	Ras related protein Rab35	1	2					1	2		1	1	1	2			1	1	3	4	Cell communication (GO:0007154)	Signal transduction (GO:0007165)	-
P30508				1	16			1	16				1	19	1	7	1	5	3	31
Q7Z3V4						1	1	1	1		1	1	1	1	1	1			3	3
P01857	Immunoglobin Gm 1							0	0				1	5	1	1	1	2	3	8	Immune response (GO:0006955)	-
P01877	Immunoglobulin Am2							0	0		1	4	1	7			1	5	3	16	Immune response (GO:0006955)	-
Q96D15	Reticulocalbin 3 EF hand calcium binding domain							0	0				1	1	1	1	1	2	3	4	Biological_process unknown (GO:0000004)	-
P11678	Eosinophil peroxidase							0	0		1	3	1	1	1	7			3	11	Immune response (GO:0006955)	Cytoplasm (GO:0005737)
P12724	Ribonuclease RNase A family 3							0	0		1	1	1	3	1	1			3	5	Regulation of nucleobase, nucleoside, nucleotide and nucleic acid metabolism (GO:0019219)	Cytoplasm (GO:0005737)	Extracellular (GO:0005576)
P00488	Coagulation factor XIII A1							0	0				1	1	1	2	1	2	3	5	Metabolism (GO:0008152)	Energy pathways (GO:0006091)	Extracellular (GO:0005576)	Nucleus (GO:0005634)	Cytoplasm (GO:0005737)
P05164	Myeloperoxidase							0	0				1	2	1	10	1	1	3	13	Metabolism (GO:0008152)	Energy pathways (GO:0006091)	Extracellular (GO:0005576)	Nucleus (GO:0005634)	Cytoplasm (GO:0005737)	Endoplasmic reticulum (GO:0005783)	Azurophil granule (GO:0042582)
P78417	Glutathione S transferase omega 1							0	0		1	1	1	2			1	2	3	5	Metabolism (GO:0008152)	Energy pathways (GO:0006091)	Nucleus (GO:0005634)	Cytoplasm (GO:0005737)	Plasma membrane (GO:0005886)
P19652	Orosomucoid 2							0	0		1	3	1	4			1	4	3	11	Immune response (GO:0006955)	Extracellular (GO:0005576)
Q99758	ABC3							0	0		1	1			1	1	1	1	3	3	Transport (GO:0006810)	Integral to membrane (GO:0016021)
Q7Z6V5								0	0		1	1	1	1			1	1	3	3
P31146	Coronin 1A	1	5	1	2	1	5	3	12		1	1	1	2					2	3	Cell growth and/or maintenance (GO:0008151)	Cytoplasm (GO:0005737)	Mitochondrion (GO:0005739)
Q00610	Clathrin, heavy polypeptide	1	11	1	1	1	2	3	14				1	1	1	1			2	2	Cell growth and/or maintenance (GO:0008151)	Cytoplasm (GO:0005737)	Plasma membrane (GO:0005886)	Golgi apparatus (GO:0005794)	Endosome (GO:0005768)	Microtubule (GO:0005874)	Mitochondrion (GO:0005739)
Q96RU3	Formin binding protein 1	1	1	1	1	1	1	3	3		1	1	1	1					2	2	Biological_process unknown (GO:0000004)	Cytoplasm (GO:0005737)	Nucleus (GO:0005634)
Q8NBS9	Thioredoxin domain containing 5	1	2	1	5	1	6	3	13						1	4	1	1	2	5	Protein metabolism (GO:0019538)	Endoplasmic reticulum (GO:0005783)	Golgi apparatus (GO:0005794)	Plasma membrane (GO:0005886)
P18669	Phosphoglycerate mutase 1	1	1	1	4	1	1	3	6				1	1	1	2			2	3	Metabolism (GO:0008152)	Energy pathways (GO:0006091)	Cytoplasm (GO:0005737)
Q16698	2,4-dienoyl-CoA reductase 1	1	3	1	1	1	1	3	5				1	1			1	1	2	2	Metabolism (GO:0008152)	Energy pathways (GO:0006091)	Mitochondrion (GO:0005739)	Endoplasmic reticulum (GO:0005783)	Peroxisome (GO:0005777)
P0C0L4	Complement component 4A	1	4	1	2	1	2	3	8				1	2	1	4			2	6	Immune response (GO:0006955)	Extracellular (GO:0005576)
Q07021	Complement component C1q binding protein	1	1	1	4	1	3	3	8				1	2			1	1	2	3	Immune response (GO:0006955)	Mitochondrion (GO:0005739)	Endoplasmic reticulum (GO:0005783)	Golgi apparatus (GO:0005794)	Cytoplasm (GO:0005737)	Plasma membrane (GO:0005886)	Nucleus (GO:0005634)
Q9Y2Q3	Glutathione S transferase kappa 1	1	3	1	4	1	1	3	8				1	2	1	1			2	3	Metabolism (GO:0008152)	Mitochondrion (GO:0005739)
P37198	Nuclear pore glycoprotein p62	1	1	1	3	1	1	3	5				1	1	1	1			2	2	Transport (GO:0006810)	Nuclear membrane (GO:0005635)
P19338	Nucleolin	1	12	1	6	1	15	3	33						1	9	1	2	2	11	Regulation of nucleobase, nucleoside, nucleotide and nucleic acid metabolism (GO:0019219)	Nucleolus (GO:0005730)	Nucleus (GO:0005634)	Cytoplasm (GO:0005737)	Plasma membrane (GO:0005886)
P26641	Eukaryotic translation elongation factor 1 gamma	1	4	1	1	1	1	3	6						1	1	1	1	2	2	Protein metabolism (GO:0019538)	Nucleolus (GO:0005730)	Plasma membrane (GO:0005886)	Cytoplasm (GO:0005737)	Mitochondrion (GO:0005739)
P04080	Cystatin B	1	2	1	2	1	1	3	5		1	2	1	2					2	4	Protein metabolism (GO:0019538)	Nucleus (GO:0005634)	Cytoplasm (GO:0005737)
P05388	Ribosomal protein, large, P0	1	4	1	1	1	3	3	8				1	2			1	2	2	4	Protein metabolism (GO:0019538)	Nucleus (GO:0005634)	Ribosome (GO:0005840)	Nucleolus (GO:0005730)	Cytoplasm (GO:0005737)	Cytosol (GO:0005829)	Mitochondrion (GO:0005739)
P05455	Autoantigen La	1	2	1	2	1	3	3	7				1	1	1	4			2	5	Regulation of nucleobase, nucleoside, nucleotide and nucleic acid metabolism (GO:0019219)	Nucleus (GO:0005634)	Plasma membrane (GO:0005886)	Cytoplasm (GO:0005737)
P55795	Heterogeneous nuclear ribonucleoprotein H2	1	8	1	4	1	5	3	17						1	6	1	3	2	9	Regulation of nucleobase, nucleoside, nucleotide and nucleic acid metabolism (GO:0019219)	Nucleus (GO:0005634)	Cytoplasm (GO:0005737)
P61956	SMT3 suppressor of mif two 3 homolog 2	1	1	1	2	1	1	3	4		1	1			1	1			2	2	Biological_process unknown (GO:0000004)	Nucleus (GO:0005634)	Cytoplasm (GO:0005737)	Nuclear membrane (GO:0005635)
Q00839	Heterogeneous nuclear ribonucleoprotein U	1	4	1	1	1	2	3	7				1	3	1	2			2	5	-	Nucleus (GO:0005634)	Cytoplasm (GO:0005737)
O15143	ARP2/3 complex 41 kDa subunit	1	3	1	1	1	2	3	6				1	1	1	1			2	2	Cell growth and/or maintenance (GO:0008151)	Plasma membrane (GO:0005886)	Nucleolus (GO:0005730)	Cytoplasm (GO:0005737)
P01903	HLA-DRA	1	3	1	1	1	6	3	10				1	4	1	3			2	7	Immune response (GO:0006955)	Plasma membrane (GO:0005886)	Golgi apparatus (GO:0005794)	Endoplasmic reticulum (GO:0005783)
Q14761	PTPRC-associated protein	1	1	1	2	1	1	3	4		1	1	1	1					2	2	Immune response (GO:0006955)	Plasma membrane (GO:0005886)	Mitochondrion (GO:0005739)
P14174	Macrophage migration inhibitory factor	1	1	1	4	1	2	3	7				1	1	1	1			2	2	Cell communication (GO:0007154)	Signal transduction (GO:0007165)	Extracellular (GO:0005576)	Cytoplasm (GO:0005737)
P16284	CD31	1	4	1	4	1	3	3	11		1	2			1	1			2	3	Cell communication (GO:0007154)	Signal transduction (GO:0007165)	Plasma membrane (GO:0005886)
P35232	Prohibitin	1	6	1	1	1	2	3	9				1	1			1	1	2	2	Cell communication (GO:0007154)	Signal transduction (GO:0007165)	Mitochondrion (GO:0005739)	Plasma membrane (GO:0005886)	Nucleus (GO:0005634)	Nucleolus (GO:0005730)	Extracellular (GO:0005576)	Cytoplasm (GO:0005737)
P62158	Calmodulin 2	1	1	1	1	1	4	3	6		1	1			1	2			2	3	Cell communication (GO:0007154)	Signal transduction (GO:0007165)	Cytoplasm (GO:0005737)	Nucleus (GO:0005634)	Plasma membrane (GO:0005886)
P62834	Ras related protein 1A	1	6	1	1	1	1	3	8						1	1	1	3	2	4	Cell communication (GO:0007154)	Signal transduction (GO:0007165)	Nucleus (GO:0005634)	Plasma membrane (GO:0005886)	Late endosome (GO:0005770)	Lysosome (GO:0005764)	Perinuclear region (GO:0048471)	Cytoplasm (GO:0005737)	Mitochondrion (GO:0005739)
O14979		1	1	1	2	1	5	3	8				1	2			1	2	2	4
P20701	Integrin alpha L	1	1	1	2	1	2	3	5				1	1	1	1			2	2
P30443		1	10	1	11	1	5	3	26				1	23			1	4	2	27
P37108	Signal recognition particle 14 kDa	1	2	1	2	1	3	3	7						1	1	1	1	2	2
Q15365	Poly(rC) binding protein 1	1	2	1	4	1	3	3	9				1	2	1	2			2	4
Q9H3N1	Thioredoxin domain containing protein 1	1	1	1	2	1	2	3	5				1	1	1	1			2	2
Q9Y277	VDAC3	1	4	1	1	1	1	3	6				1	1	1	1			2	2
P20774	Osteoglycin	1	8			1	4	2	12						1	2	1	5	2	7	Organogenesis (GO:0009887)	Cell communication (GO:0007154)	Signal transduction (GO:0007165)	Extracellular (GO:0005576)
P13646	Keratin 13			1	3	1	1	2	4		1	3					1	1	2	4	Cell growth and/or maintenance (GO:0008151)	Cytoplasm (GO:0005737)	Plasma membrane (GO:0005886)
P19013	Keratin 4			1	4	1	1	2	5		1	2					1	1	2	3	Cell growth and/or maintenance (GO:0008151)	Cytoplasm (GO:0005737)
P23396	Ribosomal protein S3	1	7			1	2	2	9		1	1			1	2			2	3	Protein metabolism (GO:0019538)	Cytoplasm (GO:0005737)	Nucleus (GO:0005634)	Ribosome (GO:0005840)
P39687	HLA DR associated protein I			1	1	1	5	2	6				1	1			1	1	2	2	Immune response (GO:0006955)	Cytoplasm (GO:0005737)	Nucleus (GO:0005634)	Plasma membrane (GO:0005886)
P53618	Coatomer protein complex, subunit beta	1	1	1	1			2	2						1	1	1	2	2	3	Transport (GO:0006810)	Cytoplasm (GO:0005737)	Golgi apparatus (GO:0005794)	Endoplasmic reticulum (GO:0005783)	Endosome (GO:0005768)	Mitochondrion (GO:0005739)
P58546	Myotrophin			1	1	1	1	2	2		1	1	1	2					2	3	Protein metabolism (GO:0019538)	Cytoplasm (GO:0005737)	Nucleus (GO:0005634)
Q14247	Cortactin			1	2	1	1	2	3		1	1	1	2					2	3	Cell growth and/or maintenance (GO:0008151)	Cytoplasm (GO:0005737)	Cytoskeleton (GO:0005856)
Q15056	Williams Beuren syndrome chromosome region 1			1	1	1	2	2	3				1	1	1	1			2	2	Protein metabolism (GO:0019538)	Cytoplasm (GO:0005737)
Q16543	CDC37			1	1	1	1	2	2		1	1	1	1					2	2	Protein metabolism (GO:0019538)	Cytoplasm (GO:0005737)
Q16643	Drebrin E	1	1	1	1			2	2						1	1	1	1	2	2	Cell growth and/or maintenance (GO:0008151)	Cytoplasm (GO:0005737)
P04040	Catalase	1	1			1	2	2	3						1	1	1	4	2	5	Metabolism (GO:0008152)	Energy pathways (GO:0006091)	Cytoplasm (GO:0005737)	Mitochondrion (GO:0005739)	Peroxisome (GO:0005777)
P35754	Glutaredoxin			1	2	1	1	2	3		1	1	1	1					2	2	Metabolism (GO:0008152)	Energy pathways (GO:0006091)	Cytoplasm (GO:0005737)
Q00688	FK506 binding protein 3			1	2	1	2	2	4		1	2					1	1	2	3	Metabolism (GO:0008152)	Energy pathways (GO:0006091)	Nucleus (GO:0005634)	Cytoplasm (GO:0005737)
P08571	CD14			1	2	1	1	2	3				1	1	1	2			2	3	Immune response (GO:0006955)	Extracellular (GO:0005576)	Endoplasmic reticulum (GO:0005783)	Golgi apparatus (GO:0005794)	Lysosome (GO:0005764)	Endosome (GO:0005768)	Cell surface (GO:0009986)	Cytoplasm (GO:0005737)
Q9Y2B0	Transmembrane protein 4			1	3	1	1	2	4						1	4	1	1	2	5	Cell growth and/or maintenance (GO:0008151)	Integral to membrane (GO:0016021)	Cytoplasm (GO:0005737)
O14773	Tripeptidyl aminopeptidase			1	4	1	2	2	6				1	4			1	1	2	5	Protein metabolism (GO:0019538)	Lysosome (GO:0005764)	Nucleus (GO:0005634)
P30049	ATP synthase, H+ transporting, mitochondrial F1 complex, delta subunit			1	1	1	1	2	2						1	1	1	1	2	2	Ion transport (GO:0006811)	Mitochondrial membrane (GO:0005740)	Mitochondrion (GO:0005739)
P17066	Heat shock 70kDa protein 6	1	4	1	3			2	7		1	3			1	4			2	7	Protein metabolism (GO:0019538)	Nucleus (GO:0005634)
P29590	PML	1	1			1	2	2	3		1	1					1	1	2	2	Regulation of gene expression, epigenetic (GO:0040029)	Nucleus (GO:0005634)	Cytoplasm (GO:0005737)	Nucleolus (GO:0005730)	Nuclear matrix (GO:0016363)
P61088	Ubiquitin conjugating enzyme E2N			1	1	1	2	2	3		1	1	1	2					2	3	Protein metabolism (GO:0019538)	Nucleus (GO:0005634)	Plasma membrane (GO:0005886)	Cytosol (GO:0005829)
P80723	Brain abundant, membrane attached signal protein 1			1	2	1	1	2	3				1	2	1	2			2	4	Regulation of nucleobase, nucleoside, nucleotide and nucleic acid metabolism (GO:0019219)	Nucleus (GO:0005634)	Plasma membrane (GO:0005886)	Cytoplasm (GO:0005737)
Q12905	Interleukin enhancer binding factor 2	1	3			1	1	2	4						1	1	1	1	2	2	Regulation of nucleobase, nucleoside, nucleotide and nucleic acid metabolism (GO:0019219)	Nucleus (GO:0005634)	Cytoplasm (GO:0005737)	Nucleolus (GO:0005730)
Q6NZI2	RNA polymerase I and transcript release factor	1	3			1	1	2	4						1	1	1	1	2	2	Regulation of nucleobase, nucleoside, nucleotide and nucleic acid metabolism (GO:0019219)	Nucleus (GO:0005634)	Cytoplasm (GO:0005737)
Q71UI9	H2A histone family member V	1	3			1	3	2	6		1	2			1	5			2	7	Regulation of gene expression, epigenetic (GO:0040029)	Nucleus (GO:0005634)
O00161	Synaptosomal associated protein, 23 kd			1	5	1	1	2	6		1	2	1	1					2	3	Transport (GO:0006810)	Plasma membrane (GO:0005886)	Cytoplasm (GO:0005737)	Cytoplasmic vesicle (GO:0016023)	Golgi apparatus (GO:0005794)	Secretory granule (GO:0030141)	Late endosome (GO:0005770)
P05023	ATP1A1	1	6			1	1	2	7						1	1	1	1	2	2	Transport (GO:0006810)	Plasma membrane (GO:0005886)	Mitochondrion (GO:0005739)	Mitochondrion (GO:0005739)
P17693	HLA G			1	3	1	2	2	5		1	2	1	10					2	12	Immune response (GO:0006955)	Plasma membrane (GO:0005886)	Endoplasmic reticulum (GO:0005783)	Golgi apparatus (GO:0005794)	Extracellular (GO:0005576)
Q13492	Phosphatidylinositol binding clathrin assembly protein	1	1	1	1			2	2						1	1	1	1	2	2	Regulation of endocytosis (GO:0030100)	Plasma membrane (GO:0005886)	Clathrin-coated vesicle (GO:0030136)	Golgi apparatus (GO:0005794)
P63208	S phase kinase associated protein 1A (p19A)			1	2	1	2	2	4		1	3					1	1	2	4	Protein metabolism (GO:0019538)	Regulation of cell cycle (GO:0000074)	Chromosome segregation (GO:0007059)	Cytoplasm (GO:0005737)	Nucleus (GO:0005634)	Nucleolus (GO:0005730)
P05386	Ribosomal protein, large, P1			1	2	1	1	2	3				1	2	1	1			2	3	Protein metabolism (GO:0019538)	Ribosome (GO:0005840)	Cytoplasm (GO:0005737)	Mitochondrion (GO:0005739)	Nucleus (GO:0005634)
P35268	Ribosomal protein L22	1	2			1	1	2	3						1	1	1	2	2	3	Protein metabolism (GO:0019538)	Ribosome (GO:0005840)	Cytoplasm (GO:0005737)	Nucleolus (GO:0005730)	Nucleus (GO:0005634)
P46776	Ribosomal protein L27a	1	1			1	1	2	2		1	1			1	1			2	2	Protein metabolism (GO:0019538)	Ribosome (GO:0005840)	Nucleolus (GO:0005730)	Mitochondrion (GO:0005739)
P46782	Ribosomal protein S5			1	3	1	3	2	6				1	1			1	1	2	2	Protein metabolism (GO:0019538)	Ribosome (GO:0005840)	Nucleolus (GO:0005730)
P60866	Ribosomal protein S20			1	1	1	2	2	3				1	2	1	1			2	3	Protein metabolism (GO:0019538)	Ribosome (GO:0005840)
P62701	Ribosomal protein S4 X linked	1	2			1	1	2	3				1	1	1	2			2	3	Protein metabolism (GO:0019538)	Ribosome (GO:0005840)	Nucleolus (GO:0005730)	Cytosol (GO:0005829)
Q07020	Ribosomal protein L18			1	1	1	1	2	2		1	1	1	1					2	2	Protein metabolism (GO:0019538)	Ribosome (GO:0005840)	Nucleolus (GO:0005730)	Mitochondrion (GO:0005739)
O15173	Progesterone receptor membrane component 2			1	4	1	1	2	5				1	2			1	2	2	4	Cell communication (GO:0007154)	Signal transduction (GO:0007165)	Plasma membrane (GO:0005886)	Nucleus (GO:0005634)	Cytoplasm (GO:0005737)
P08865	Laminin receptor 1	1	1			1	3	2	4				1	1	1	1			2	2	Cell communication (GO:0007154)	Signal transduction (GO:0007165)	Cell adhesion (GO:0007155)	Cytoplasm (GO:0005737)	Ribosome (GO:0005840)	Nucleolus (GO:0005730)	Cytosol (GO:0005829)
P51149	RAB7	1	3	1	1			2	4				1	1			1	1	2	2	Cell communication (GO:0007154)	Signal transduction (GO:0007165)	Endosome (GO:0005768)	Lysosome (GO:0005764)	Mitochondrion (GO:0005739)
P61586	RhoA	1	5			1	1	2	6						1	2	1	3	2	5	Cell communication (GO:0007154)	Signal transduction (GO:0007165)	Actin cytoskeleton (GO:0015629)	Cytoplasm (GO:0005737)	Nucleus (GO:0005634)	Plasma membrane (GO:0005886)
P61981	14-3-3 gamma			1	3	1	5	2	8				1	6			1	6	2	12	Cell communication (GO:0007154)	Signal transduction (GO:0007165)	Cytoplasm (GO:0005737)	Endoplasmic reticulum (GO:0005783)	Golgi apparatus (GO:0005794)	Nucleus (GO:0005634)
Q13094	SLP76 tyrosine phosphoprotein			1	3	1	1	2	4				1	1			1	1	2	2	Cell communication (GO:0007154)	Signal transduction (GO:0007165)	Cytoplasm (GO:0005737)	Plasma membrane (GO:0005886)
P08107	Heat shock 70 kDa protein 1B	1	7	1	4			2	11				1	4			1	8	2	12
P27635	Ribosomal protein L10			1	1	1	1	2	2		1	1			1	1			2	2
P62847	Ribosomal protein S24	1	1			1	1	2	2						1	1	1	1	2	2
Q04323				1	2	1	2	2	4		1	2					1	2	2	4
Q31612				1	9	1	9	2	18				1	17	1	7			2	24
O60812	Heterogeneous nuclear ribonucleoprotein C-like 1			1	2			1	2		1	1			1	1			2	2	Biological_process unknown (GO:0000004)	-
P05976	Myosin light chain 1, skeletal muscle isoform			1	1			1	1				1	1	1	1			2	2	Cell growth and/or maintenance (GO:0008151)	-
P13473	Lysosome associated membrane protein 2					1	2	1	2		1	1					1	1	2	2	Cell growth and/or maintenance (GO:0008151)	-
P69891	Hemoglobin gamma A			1	6			1	6		1	2					1	6	2	8	Transport (GO:0006810)	-
O15144	Actin related protein 2/3 complex subunit 2, 34kDa	1	8					1	8				1	1			1	1	2	2	Cytoskeleton organization and biogenesis (GO:0007010)	Actin cytoskeleton (GO:0015629)	Nucleolus (GO:0005730)
P07858	Cathepsin B					1	1	1	1		1	2			1	1			2	3	Protein metabolism (GO:0019538)	Apoptosis (GO:0006915)	Cytoplasm (GO:0005737)	Plasma membrane (GO:0005886)	Extracellular (GO:0005576)	Perinuclear region (GO:0048471)	Mitochondrion (GO:0005739)	Lysosome (GO:0005764)	Nuclear membrane (GO:0005635)	Endoplasmic reticulum (GO:0005783)	Zymogen granule (GO:00
O00410	Karyopherin beta 3	1	2					1	2						1	2	1	3	2	5	Transport (GO:0006810)	Cytoplasm (GO:0005737)	Nucleus (GO:0005634)	Mitochondrion (GO:0005739)	Centrosome (GO:0005813)
O43639	Grb4					1	1	1	1						1	2	1	1	2	3	Signal transduction (GO:0007165)	Cytoplasm (GO:0005737)	Nucleus (GO:0005634)	Cytoskeleton (GO:0005856)
P13489	Placental ribonuclease inhibitor					1	1	1	1				1	1			1	1	2	2	Regulation of nucleobase, nucleoside, nucleotide and nucleic acid metabolism (GO:0019219)	Cytoplasm (GO:0005737)
P25789	Proteasome subunit, alpha type 4	1	1					1	1				1	1			1	2	2	3	Protein metabolism (GO:0019538)	Cytoplasm (GO:0005737)	Endoplasmic reticulum (GO:0005783)	Nucleus (GO:0005634)
P26447	S100 calcium binding protein A4			1	1			1	1						1	1	1	2	2	3	Cell growth and/or maintenance (GO:0008151)	Cytoplasm (GO:0005737)	Nucleus (GO:0005634)	Nucleolus (GO:0005730)
P50552	Vasodilator stimulated phosphoprotein	1	1					1	1		1	1			1	1			2	2	Cytoskeleton organization and biogenesis (GO:0007010)	Cytoplasm (GO:0005737)	Focal adhesion (GO:0005925)	Extracellular matrix (GO:0005578)
P55145	Arginine rich protein			1	2			1	2		1	1	1	1					2	2	Biological_process unknown (GO:0000004)	Cytoplasm (GO:0005737)	Nucleus (GO:0005634)	Nucleolus (GO:0005730)
P59665	Defensin, alpha 1			1	1			1	1		1	2					1	1	2	3	Immune response (GO:0006955)	Cytoplasm (GO:0005737)
Q13404	Ubiquitin conjugating enzyme variant Kua					1	2	1	2						1	1	1	1	2	2	Protein metabolism (GO:0019538)	Endoplasmic reticulum (GO:0005783)
P05186	Alkaline phosphatase, liver			1	3			1	3				1	2			1	2	2	4	Metabolism (GO:0008152)	Energy pathways (GO:0006091)	Plasma membrane (GO:0005886)	Cytoplasm (GO:0005737)
P32119	Peroxiredoxin 2	1	2					1	2		1	1					1	2	2	3	Metabolism (GO:0008152)	Energy pathways (GO:0006091)	Cytoplasm (GO:0005737)	Plasma membrane (GO:0005886)
Q14195	Collapsin response mediator protein 4	1	4					1	4				1	1			1	4	2	5	Metabolism (GO:0008152)	Energy pathways (GO:0006091)	Cytoplasm (GO:0005737)	Nucleus (GO:0005634)
Q8WVX9	Male sterility domain containing 2					1	1	1	1				1	1			1	2	2	3	Metabolism (GO:0008152)	Energy pathways (GO:0006091)	-
P04196	Histidine rich glycoprotein	1	2					1	2						1	4	1	1	2	5	Apoptosis (GO:0006915)	Extracellular (GO:0005576)	Plasma membrane (GO:0005886)
P04217	Alpha 1B glycoprotein					1	1	1	1						1	3	1	1	2	4	Biological_process unknown (GO:0000004)	Extracellular (GO:0005576)
P06727	Apolipoprotein A IV			1	3			1	3						1	1	1	3	2	4	Transport (GO:0006810)	Extracellular (GO:0005576)
P43490	Pre B cell colony enhancing factor 1	1	1					1	1						1	3	1	3	2	6	Anti-apoptosis (GO:0006916)	Extracellular (GO:0005576)	Cytoplasm (GO:0005737)	Nucleus (GO:0005634)
P49411	TUFM	1	5					1	5				1	1	1	1			2	2	Protein metabolism (GO:0019538)	Mitochondrion (GO:0005739)	Nucleolus (GO:0005730)
P39019	Ribosomal protein S19					1	2	1	2				1	1	1	1			2	2	Protein metabolism (GO:0019538)	Nucleolus (GO:0005730)	Mitochondrion (GO:0005739)
P08195	Solute carrier family 3 (activator of dibasic and neutral amino acid transport), member 2			1	1			1	1				1	1	1	1			2	2	-	Nucleus (GO:0005634)	Cytoplasm (GO:0005737)
P09234	U1 snRNP protein C			1	1			1	1		1	1	1	1					2	2	Regulation of nucleobase, nucleoside, nucleotide and nucleic acid metabolism (GO:0019219)	Nucleus (GO:0005634)	Nucleolus (GO:0005730)
P36956	Sterol regulatory element binding transcription factor 1			1	1			1	1		1	1	1	1					2	2	Regulation of nucleobase, nucleoside, nucleotide and nucleic acid metabolism (GO:0019219)	Nucleus (GO:0005634)	Endoplasmic reticulum membrane (GO:0005789)	Microsome (GO:0005792)	Nuclear membrane (GO:0005635)
P54727	RAD23B			1	3			1	3		1	3					1	1	2	4	Regulation of nucleobase, nucleoside, nucleotide and nucleic acid metabolism (GO:0019219)	Nucleus (GO:0005634)	Cytoplasm (GO:0005737)
Q86TM3	DDX53					1	1	1	1				1	1			1	2	2	3	Regulation of nucleobase, nucleoside, nucleotide and nucleic acid metabolism (GO:0019219)	Nucleus (GO:0005634)
Q86VP6	TBP-Interacting protein	1	3					1	3				1	2			1	1	2	3	Regulation of nucleobase, nucleoside, nucleotide and nucleic acid metabolism (GO:0019219)	Nucleus (GO:0005634)	Mitochondrion (GO:0005739)
P01889	HLA-B			1	12			1	12		1	5	1	22					2	27	Immune response (GO:0006955)	Plasma membrane (GO:0005886)	Extracellular (GO:0005576)	Cytoplasm (GO:0005737)
P08311	Cathepsin G	1	2					1	2						1	5	1	2	2	7	Protein metabolism (GO:0019538)	Plasma membrane (GO:0005886)	Cytoplasm (GO:0005737)	Lysosome (GO:0005764)	Golgi apparatus (GO:0005794)	Extracellular (GO:0005576)
P16671	CD36	1	1					1	1						1	1	1	1	2	2	Metabolism (GO:0008152)	Plasma membrane (GO:0005886)
P20039	HLADRB5	1	5					1	5				1	1	1	2			2	3	Immune response (GO:0006955)	Plasma membrane (GO:0005886)
P20292	FLAP	1	1					1	1				1	1			1	1	2	2	Immune response (GO:0006955)	Plasma membrane (GO:0005886)	Nucleus (GO:0005634)	Endoplasmic reticulum (GO:0005783)	Cytoplasm (GO:0005737)
Q03135	Caveolin 1			1	2			1	2				1	1			1	4	2	5	Cell growth and/or maintenance (GO:0008151)	Plasma membrane (GO:0005886)	Integral to membrane (GO:0016021)
Q10589	Bone marrow stromal cell antigen 2			1	2			1	2		1	1	1	1					2	2	Immune response (GO:0006955)	Plasma membrane (GO:0005886)
P46781	Ribosomal protein S9					1	1	1	1				1	2	1	1			2	3	Protein metabolism (GO:0019538)	Ribosome (GO:0005840)	Nucleolus (GO:0005730)
P06703	Calcyclin			1	1			1	1		1	1	1	2					2	3	Cell communication (GO:0007154)	Signal transduction (GO:0007165)	Cytoplasm (GO:0005737)	Nucleus (GO:0005634)
P27701	CD82 antigen			1	1			1	1		1	1	1	1					2	2	Cell communication (GO:0007154)	Signal transduction (GO:0007165)	Plasma membrane (GO:0005886)
P30626	Sorcin			1	4			1	4				1	1			1	1	2	2	Cell communication (GO:0007154)	Signal transduction (GO:0007165)	-
P49006	MARCKS like protein			1	1			1	1		1	1	1	1					2	2	Cell communication (GO:0007154)	Signal transduction (GO:0007165)	-
Q15293	Reticulocalbin 1					1	1	1	1				1	1	1	1			2	2	Cell communication (GO:0007154)	Signal transduction (GO:0007165)	Endoplasmic reticulum (GO:0005783)
P13929	Enolase 3					1	2	1	2				1	5			1	3	2	8
P30462						1	9	1	9				1	15	1	10			2	25
P30464		1	6					1	6				1	15	1	10			2	25
P42765	Mitochondrial 3-oxoacyl-CoA thiolase	1	4					1	4						1	1	1	2	2	3
Q5T1M5		1	1					1	1						1	2	1	2	2	4
Q8WTQ4				1	1			1	1		1	1					1	1	2	2
P13797	Plastin 3							0	0				1	5			1	5	2	10	Cell growth and/or maintenance (GO:0008151)	Cytoplasm (GO:0005737)
Q15417	Calponin 3							0	0				1	1			1	3	2	4	Cell growth and/or maintenance (GO:0008151)	Cytoplasm (GO:0005737)	Nucleus (GO:0005634)
Q9UI15	Transgelin 3							0	0				1	2			1	2	2	4	Biological_process unknown (GO:0000004)	Cytoplasm (GO:0005737)
P04844	Ribophorin II							0	0		1	1			1	1			2	2	Protein metabolism (GO:0019538)	Endoplasmic reticulum (GO:0005783)	Mitochondrion (GO:0005739)
O95479	Hexose 6 phosphate dehydrogenase							0	0				1	1			1	1	2	2	Metabolism (GO:0008152)	Energy pathways (GO:0006091)	Endoplasmic reticulum (GO:0005783)	Cytoplasm (GO:0005737)
P07686	Hexosaminidase B							0	0				1	1			1	2	2	3	Metabolism (GO:0008152)	Energy pathways (GO:0006091)	Lysosome (GO:0005764)	Golgi apparatus (GO:0005794)	Endoplasmic reticulum (GO:0005783)
P13674	Procollagen-proline 2-oxoglutarate 4-dioxygenase alpha subunit							0	0				1	1	1	2			2	3	Metabolism (GO:0008152)	Energy pathways (GO:0006091)	Protein metabolism (GO:0019538)	Endoplasmic reticulum (GO:0005783)
P49961	Ectonucleoside triphosphate diphosphohydrolase 1							0	0				1	2	1	1			2	3	Metabolism (GO:0008152)	Energy pathways (GO:0006091)	Plasma membrane (GO:0005886)	Extracellular (GO:0005576)
P02452	Collagen, type I, alpha 1							0	0				1	1			1	2	2	3	Cell growth and/or maintenance (GO:0008151)	Extracellular (GO:0005576)
P02461	Collagen, type III, alpha 1							0	0						1	2	1	2	2	4	Cell growth and/or maintenance (GO:0008151)	Extracellular (GO:0005576)
P02748	Complement component 9							0	0				1	1			1	2	2	3	Immune response (GO:0006955)	Extracellular (GO:0005576)
P02760	AMBP protein							0	0		1	1	1	1					2	2	Immune response (GO:0006955)	Extracellular (GO:0005576)	Golgi apparatus (GO:0005794)	Endoplasmic reticulum (GO:0005783)	Cytoplasm (GO:0005737)	Plasma membrane (GO:0005886)
P04003	Complement component 4 binding protein, alpha							0	0				1	1			1	1	2	2	Immune response (GO:0006955)	Extracellular (GO:0005576)
P07996	Thrombospondin I							0	0				1	1			1	1	2	2	Cell growth and/or maintenance (GO:0008151)	Extracellular (GO:0005576)
P13611	Versican							0	0				1	2			1	2	2	4	Cell growth and/or maintenance (GO:0008151)	Extracellular (GO:0005576)
P23142	Fibulin 1							0	0						1	2	1	1	2	3	Cell growth and/or maintenance (GO:0008151)	Extracellular (GO:0005576)
P25311	Zinc alpha 2 glycoprotein							0	0		1	1					1	1	2	2	Immune response (GO:0006955)	Extracellular (GO:0005576)
P35442	Thrombospondin 2							0	0						1	2	1	1	2	3	Cell growth and/or maintenance (GO:0008151)	Extracellular (GO:0005576)
P98095	Fibulin 2							0	0				1	1			1	1	2	2	Cell growth and/or maintenance (GO:0008151)	Extracellular (GO:0005576)
Q14767	Latent TGF beta binding protein 2							0	0				1	1	1	1			2	2	Cell growth and/or maintenance (GO:0008151)	Extracellular (GO:0005576)
Q9P0U1	TOMM7							0	0				1	1	1	1			2	2	Transport (GO:0006810)	Mitochondrion (GO:0005739)
P83916	HP1 beta							0	0		1	2					1	1	2	3	Regulation of nucleobase, nucleoside, nucleotide and nucleic acid metabolism (GO:0019219)	Nucleus (GO:0005634)	Cytoplasm (GO:0005737)	Nucleolus (GO:0005730)
Q9UKY1	Zinc fingers and homeoboxes 1							0	0				1	1	1	1			2	2	Regulation of nucleobase, nucleoside, nucleotide and nucleic acid metabolism (GO:0019219)	Nucleus (GO:0005634)
P02788	Lactotransferrin							0	0						1	8	1	4	2	12	Transport (GO:0006810)	Secretory granule (GO:0030141)	Golgi apparatus (GO:0005794)	Endoplasmic reticulum (GO:0005783)	Nucleolus (GO:0005730)	Plasma membrane (GO:0005886)	Cytoplasm (GO:0005737)	Extracellular (GO:0005576)	Nucleus (GO:0005634)
P49913	FALL39							0	0						1	1	1	1	2	2	Immune response (GO:0006955)	Secretory granule (GO:0030141)	Extracellular (GO:0005576)
P09525	Annexin IV							0	0				1	1			1	2	2	3	Cell communication (GO:0007154)	Signal transduction (GO:0007165)	Nucleus (GO:0005634)	Cytoplasm (GO:0005737)	Golgi apparatus (GO:0005794)
P10114	Ras related protein 2A							0	0						1	1	1	1	2	2	Cell communication (GO:0007154)	Signal transduction (GO:0007165)	Plasma membrane (GO:0005886)
P11215	CD11b							0	0						1	1	1	1	2	2	Cell communication (GO:0007154)	Signal transduction (GO:0007165)	Plasma membrane (GO:0005886)
P36955	Pigment epithelium derived factor							0	0				1	1			1	1	2	2	Cell communication (GO:0007154)	Signal transduction (GO:0007165)	Extracellular (GO:0005576)
Q86VB7	CD163							0	0		1	1					1	1	2	2	Cell communication (GO:0007154)	Signal transduction (GO:0007165)	-
O75129								0	0				1	1			1	2	2	3
O94979								0	0						1	1	1	1	2	2
P13761								0	0				1	1	1	4			2	5
P15144	Aminopeptidase N							0	0						1	3	1	1	2	4
Q15113	Procollagen C endopeptidase enhancer							0	0				1	1			1	2	2	3
Q4LE39								0	0				1	1			1	2	2	3
Q6NXR0								0	0				1	1	1	1			2	2
Q96M42	C21orf129 protein	1	2	1	1	1	1	3	4				1	1					1	1	Biological_process unknown (GO:0000004)	-
P48643	TCP 1 epsilon	1	1	1	2	1	1	3	4								1	1	1	1	Protein metabolism (GO:0019538)	Centrosome (GO:0005813)	Cytoplasm (GO:0005737)
P09960	Leukotriene A4 hydrolase	1	5	1	1	1	3	3	9				1	2					1	2	Protein metabolism (GO:0019538)	Cytoplasm (GO:0005737)	Nucleus (GO:0005634)
P15311	Ezrin	1	11	1	1	1	3	3	15				1	4					1	4	Cell growth and/or maintenance (GO:0008151)	Cytoplasm (GO:0005737)	Plasma membrane (GO:0005886)	Mitochondrion (GO:0005739)
P42224	STAT1	1	1	1	2	1	2	3	5				1	1					1	1	Regulation of nucleobase, nucleoside, nucleotide and nucleic acid metabolism (GO:0019219)	Cytoplasm (GO:0005737)	Nucleus (GO:0005634)
P68366	Tubulin alpha 1	1	13	1	4	1	7	3	24						1	9			1	9	Cell growth and/or maintenance (GO:0008151)	Cytoplasm (GO:0005737)	Microtubule (GO:0005874)
Q14019	Coactosin like 1	1	3	1	1	1	1	3	5		1	1							1	1	Cell growth and/or maintenance (GO:0008151)	Cytoplasm (GO:0005737)
Q14974	Karyopherin beta 1	1	3	1	4	1	1	3	8								1	3	1	3	Transport (GO:0006810)	Cytoplasm (GO:0005737)	Nucleus (GO:0005634)	Extracellular (GO:0005576)	Mitochondrion (GO:0005739)	Centrosome (GO:0005813)
P43243	Matrin 3	1	3	1	3	1	1	3	7						1	1			1	1	Regulation of nucleobase, nucleoside, nucleotide and nucleic acid metabolism (GO:0019219)	Nucleus (GO:0005634)	Mitochondrion (GO:0005739)	Cytoplasm (GO:0005737)
P55060	Chromosome segregation 1like protein	1	2	1	2	1	2	3	6				1	2					1	2	Transport (GO:0006810)	Nucleus (GO:0005634)	Cytoplasm (GO:0005737)	Extracellular (GO:0005576)	Mitochondrion (GO:0005739)
P60842	EIF4A1	1	6	1	1	1	1	3	8								1	2	1	2	Protein metabolism (GO:0019538)	Nucleus (GO:0005634)	Cytoplasm (GO:0005737)	Ribosome (GO:0005840)
P18621	Ribosomal protein L17	1	3	1	1	1	1	3	5						1	2			1	2	Protein metabolism (GO:0019538)	Ribosome (GO:0005840)	Nucleolus (GO:0005730)
P46783	Ribosomal protein S10	1	1	1	1	1	3	3	5						1	2			1	2	Protein metabolism (GO:0019538)	Ribosome (GO:0005840)	Nucleolus (GO:0005730)
Q9NQ50	MRPL22	1	2	1	2	1	1	3	5						1	2			1	2	Protein metabolism (GO:0019538)	Ribosome (GO:0005840)	Mitochondrion (GO:0005739)
P63244	RACK1	1	7	1	1	1	1	3	9								1	1	1	1	Cell communication (GO:0007154)	Signal transduction (GO:0007165)	Cytoplasm (GO:0005737)	Nucleus (GO:0005634)	Plasma membrane (GO:0005886)	Cytoskeleton (GO:0005856)
O95232		1	1	1	1	1	1	3	3						1	1			1	1
Q5T5S1		1	1	1	2	1	1	3	4		1	1							1	1
Q6ZWH5	NIMA (never in mitosis gene a)- related kinase 10	1	2	1	1	1	2	3	5				1	1					1	1
Q9BZZ5	Apoptosis inhibitor 5	1	1	1	4	1	1	3	6				1	2					1	2
P24844	Myosin regulatory light polypeptide 9			1	13	1	10	2	23		1	5							1	5	Muscle contraction (GO:0006936)	-
Q96A26	E2 induced gene 5			1	1	1	1	2	2								1	1	1	1	Biological_process unknown (GO:0000004)	-
Q9BVC6	Transmembrane protein 109			1	1	1	1	2	2				1	1					1	1	Biological_process unknown (GO:0000004)	-
Q9NUQ9	Protein FAM49B	1	3			1	1	2	4				1	1					1	1	Biological_process unknown (GO:0000004)	-
Q6NYC8	KIAA1949	1	1			1	1	2	2						1	1			1	1	Biological_process unknown (GO:0000004)	Cell junction (GO:0030054)	Actin cytoskeleton (GO:0015629)
P61158	Actin related protein 3	1	4	1	1			2	5								1	1	1	1	Cell growth and/or maintenance (GO:0008151)	Cytoplasm (GO:0005737)	Nucleolus (GO:0005730)
P62241	Ribosomal protein S8	1	2			1	1	2	3						1	2			1	2	Protein metabolism (GO:0019538)	Cytoplasm (GO:0005737)	Nucleolus (GO:0005730)
P67809	YB-1	1	3			1	3	2	6						1	1			1	1	Regulation of nucleobase, nucleoside, nucleotide and nucleic acid metabolism (GO:0019219)	Cytoplasm (GO:0005737)	Nucleus (GO:0005634)
Q13509	Tubulin, beta 3	1	13			1	15	2	28						1	15			1	15	Cell growth and/or maintenance (GO:0008151)	Cytoplasm (GO:0005737)
Q13561	Dynamitin			1	3	1	2	2	5						1	1			1	1	Cell growth and/or maintenance (GO:0008151)	Cytoplasm (GO:0005737)	Zymogen granule (GO:0042588)
Q15717	Embryonic lethal abnormal vision like 1	1	2	1	2			2	4						1	2			1	2	Regulation of nucleobase, nucleoside, nucleotide and nucleic acid metabolism (GO:0019219)	Cytoplasm (GO:0005737)	Nucleus (GO:0005634)	Nucleolus (GO:0005730)	Mitochondrion (GO:0005739)
Q9NYL9	Tropomodulin 3			1	4	1	2	2	6				1	3					1	3	Cell growth and/or maintenance (GO:0008151)	Cytoplasm (GO:0005737)
Q9UHD8	Septin 9	1	3			1	2	2	5						1	1			1	1	Cell proliferation (GO:0008283)	Cytoskeleton (GO:0005856)	Nucleus (GO:0005634)	Microtubule (GO:0005874)
Q86Y82	Syntaxin 12			1	1	1	1	2	2								1	1	1	1	Transport (GO:0006810)	Endosome (GO:0005768)	Plasma membrane (GO:0005886)	Nucleus (GO:0005634)
O00483	NADH ubiquinone oxidoreductase 1, alpha subcomplex 4			1	1	1	1	2	2								1	1	1	1	Metabolism (GO:0008152)	Energy pathways (GO:0006091)	Mitochondrion (GO:0005739)
P29401	Transketolase	1	3	1	1			2	4						1	1			1	1	Metabolism (GO:0008152)	Energy pathways (GO:0006091)	Cytoplasm (GO:0005737)
Q99798	Aconitase, mitochondrial	1	7	1	3			2	10				1	1					1	1	Metabolism (GO:0008152)	Energy pathways (GO:0006091)	Mitochondrion (GO:0005739)
P14543	Nidogen 1	1	4			1	1	2	5						1	3			1	3	Cell growth and/or maintenance (GO:0008151)	Extracellular (GO:0005576)
Q14677	Epsin 4	1	1	1	1			2	2				1	1					1	1	Transport (GO:0006810)	Golgi apparatus (GO:0005794)	Cytoplasm (GO:0005737)
P14209	CD99			1	1	1	1	2	2				1	3					1	3	Immune response (GO:0006955)	Integral to membrane (GO:0016021)	Cytoplasm (GO:0005737)
P30460	MHC class I polypeptide-related sequence A			1	12	1	11	2	23								1	8	1	8	Immune response (GO:0006955)	Integral to membrane (GO:0016021)
P45880	Voltage dependent anion selective channel protein 2	1	3			1	1	2	4								1	1	1	1	Transport (GO:0006810)	Mitochondrion (GO:0005739)	Nucleolus (GO:0005730)	Zymogen granule (GO:0042588)	Extracellular (GO:0005576)	Nucleus (GO:0005634)	Cytoplasm (GO:0005737)
Q9Y383	LUC7 like 2	1	1			1	4	2	5						1	1			1	1	Biological_process unknown (GO:0000004)	Nucleolus (GO:0005730)	Nucleus (GO:0005634)	Cytoplasm (GO:0005737)
O60216	RAD21			1	1	1	1	2	2				1	1					1	1	Regulation of nucleobase, nucleoside, nucleotide and nucleic acid metabolism (GO:0019219)	Nucleus (GO:0005634)	Cytoplasm (GO:0005737)	Chromosome (GO:0005694)
O75475	PC4 and SFRS1 interacting protein 1	1	1			1	2	2	3						1	2			1	2	-	Nucleus (GO:0005634)	Cytoplasm (GO:0005737)
P07910	Heterogeneous nuclear ribonucleoprotein C	1	5			1	5	2	10				1	2					1	2	Regulation of nucleobase, nucleoside, nucleotide and nucleic acid metabolism (GO:0019219)	Nucleus (GO:0005634)	Cytoplasm (GO:0005737)	Nucleolus (GO:0005730)	Mitochondrion (GO:0005739)
P10412	Histone 1 H1E	1	11			1	9	2	20						1	12			1	12	Regulation of nucleobase, nucleoside, nucleotide and nucleic acid metabolism (GO:0019219)	Nucleus (GO:0005634)	Nucleolus (GO:0005730)
P23246	Splicing factor, proline and glutamine rich	1	3			1	5	2	8						1	6			1	6	Regulation of nucleobase, nucleoside, nucleotide and nucleic acid metabolism (GO:0019219)	Nucleus (GO:0005634)	Nucleolus (GO:0005730)	Cytoplasm (GO:0005737)
P82979	Cytokine induced protein 29 kDa			1	3	1	1	2	4		1	1							1	1	Biological_process unknown (GO:0000004)	Nucleus (GO:0005634)	Cytoplasm (GO:0005737)	Nucleolus (GO:0005730)
Q13435	Spliceosome associated protein 145	1	1	1	2			2	3				1	1					1	1	Regulation of nucleobase, nucleoside, nucleotide and nucleic acid metabolism (GO:0019219)	Nucleus (GO:0005634)	Nucleolus (GO:0005730)	Cytoplasm (GO:0005737)
Q15424	Scaffold Attachment Factor B			1	4	1	2	2	6		1	4							1	4	Regulation of nucleobase, nucleoside, nucleotide and nucleic acid metabolism (GO:0019219)	Nucleus (GO:0005634)	Cytoplasm (GO:0005737)
Q16666	Interferon gamma inducible protein 16	1	3	1	1			2	4				1	1					1	1	Regulation of cell growth (GO:0001558)	Nucleus (GO:0005634)	Nucleolus (GO:0005730)
Q92522	Histone H1x	1	2			1	2	2	4						1	2			1	2	Regulation of nucleobase, nucleoside, nucleotide and nucleic acid metabolism (GO:0019219)	Nucleus (GO:0005634)	Nucleolus (GO:0005730)	Mitochondrion (GO:0005739)
Q92804	TAF15	1	2			1	4	2	6						1	1			1	1	Regulation of nucleobase, nucleoside, nucleotide and nucleic acid metabolism (GO:0019219)	Nucleus (GO:0005634)	Nucleolus (GO:0005730)
Q99733	Nucleosome assembly protein 1 like 4	1	1			1	4	2	5						1	2			1	2	Regulation of nucleobase, nucleoside, nucleotide and nucleic acid metabolism (GO:0019219)	Nucleus (GO:0005634)	Cytoplasm (GO:0005737)
Q9NQC3	Reticulon 4			1	1	1	2	2	3						1	1			1	1	-	Nucleus (GO:0005634)	Cytoplasm (GO:0005737)
O60888	CutA divalent cation tolerance homolog			1	1	1	1	2	2		1	1							1	1	Biological_process unknown (GO:0000004)	Plasma membrane (GO:0005886)
P34910	EVI2B			1	2	1	2	2	4		1	1							1	1	Cell growth and/or maintenance (GO:0008151)	Plasma membrane (GO:0005886)
Q95604	HLA-C			1	8	1	3	2	11						1	7			1	7	Immune response (GO:0006955)	Plasma membrane (GO:0005886)
O60493	Sorting nexin 3			1	1	1	1	2	2								1	1	1	1	Intracellular signaling cascade (GO:0007242)	Protein transport (GO:0015031)	Endosome (GO:0005768)	Cytoplasm (GO:0005737)	Integral to membrane (GO:0016021)
P15880	Ribosomal protein S2	1	5	1	1			2	6						1	2			1	2	Protein metabolism (GO:0019538)	Ribosome (GO:0005840)	Nucleolus (GO:0005730)	Mitochondrion (GO:0005739)	Cytoplasm (GO:0005737)
P32969	Ribosomal protein L9	1	3			1	1	2	4								1	1	1	1	Protein metabolism (GO:0019538)	Ribosome (GO:0005840)	Nucleolus (GO:0005730)	Mitochondrion (GO:0005739)
P36578	Ribosomal protein L4	1	1	1	2			2	3		1	2							1	2	Protein metabolism (GO:0019538)	Ribosome (GO:0005840)	Nucleolus (GO:0005730)
P46777	Ribosomal protein L5	1	1			1	1	2	2								1	1	1	1	Protein metabolism (GO:0019538)	Ribosome (GO:0005840)	Nucleolus (GO:0005730)	Cytosol (GO:0005829)
P62829	Ribosomal protein L23	1	1			1	2	2	3				1	1					1	1	Protein metabolism (GO:0019538)	Ribosome (GO:0005840)
P62854	Ribosomal protein S26	1	1			1	1	2	2						1	1			1	1	Protein metabolism (GO:0019538)	Ribosome (GO:0005840)	Cytoplasm (GO:0005737)
P62913	Ribosomal protein L11	1	2			1	1	2	3						1	1			1	1	Protein metabolism (GO:0019538)	Ribosome (GO:0005840)	Nucleolus (GO:0005730)	Nucleoplasm (GO:0005654)	Mitochondrion (GO:0005739)
O00499	Amphiphysin II			1	3	1	2	2	5				1	1					1	1	Cell communication (GO:0007154)	Signal transduction (GO:0007165)	Cytoplasm (GO:0005737)
O43665	Regulator of G protein signaling 10			1	1	1	1	2	2								1	1	1	1	Cell communication (GO:0007154)	Signal transduction (GO:0007165)	-
O75368	SH3BGRL	1	1			1	2	2	3								1	1	1	1	Cell communication (GO:0007154)	Signal transduction (GO:0007165)	-
P15153	Ras related C3 botulinum toxin substrate 2	1	2			1	3	2	5				1	1					1	1	Cell communication (GO:0007154)	Signal transduction (GO:0007165)	Plasma membrane (GO:0005886)
P19971	Endothelial cell growth factor 1 platelet derived			1	4	1	1	2	5				1	3					1	3	Cell communication (GO:0007154)	Signal transduction (GO:0007165)	Cytoplasm (GO:0005737)	Nucleus (GO:0005634)	Extracellular (GO:0005576)
P25445	Fas receptor	1	1	1	2			2	3						1	1			1	1	Cell communication (GO:0007154)	Signal transduction (GO:0007165)	Plasma membrane (GO:0005886)	Cytoplasm (GO:0005737)
P30153	Serine/threonine protein phosphatase 2A, 65 kDa regulatory subunit A, alpha isoform			1	2	1	2	2	4				1	1					1	1	Cell communication (GO:0007154)	Signal transduction (GO:0007165)	Cytoplasm (GO:0005737)	Chromosome (GO:0005694)	Membrane fraction (GO:0005624)	Microtubule (GO:0005874)
P59768	Guanine nucleotide binding protein, gamma 2			1	1	1	1	2	2				1	1					1	1	Cell communication (GO:0007154)	Signal transduction (GO:0007165)	-
Q14108	SCARB2			1	1	1	2	2	3		1	1							1	1	Cell communication (GO:0007154)	Signal transduction (GO:0007165)	Plasma membrane (GO:0005886)
Q99961	SH3-domain GRB2-like 1			1	1	1	1	2	2				1	1					1	1	Cell communication (GO:0007154)	Signal transduction (GO:0007165)	Cytoplasm (GO:0005737)	Nucleus (GO:0005634)	Cytosol (GO:0005829)
Q9Y3P8	SIT	1	1	1	1			2	2		1	1							1	1	Cell communication (GO:0007154)	Signal transduction (GO:0007165)	Plasma membrane (GO:0005886)
P01892		1	6			1	6	2	12						1	6			1	6
P01908				1	2	1	5	2	7								1	2	1	2
P20674	Cytochrome c oxidase, subunit Va			1	3	1	1	2	4				1	1					1	1
P30493				1	12	1	9	2	21								1	6	1	6
P30504				1	11	1	8	2	19						1	5			1	5
P51608	Methyl CpG binding protein 2	1	4			1	1	2	5						1	2			1	2
P61026	RAB10	1	3	1	1			2	4						1	1			1	1
Q01105	SET protein			1	2	1	3	2	5						1	1			1	1
Q86UE4	Metadherin			1	1	1	1	2	2						1	2			1	2
Q8WUW1				1	1	1	1	2	2								1	1	1	1
Q96S66		1	1			1	1	2	2						1	1			1	1
P05141	Solute carrier family 25 (mitochondrial carrier; adenine nucleotide translocator), member 5					1	3	1	3						1	2			1	2
O00193	SMAP					1	1	1	1		1	1							1	1	Biological_process unknown (GO:0000004)	-
O43493	Trans golgi network protein 2			1	1			1	1				1	1					1	1	Transport (GO:0006810)	-
O94776	Metastasis associated protein MTA2	1	2					1	2						1	1			1	1	Regulation of nucleobase, nucleoside, nucleotide and nucleic acid metabolism (GO:0019219)	-
P25787	Proteasome subunit alpha type 2	1	1					1	1								1	1	1	1	Protein metabolism (GO:0019538)	-
P39060	Collagen type XVIII alpha 1	1	2					1	2						1	1			1	1	Cell growth and/or maintenance (GO:0008151)	-
P40227	Chaperonin containing T-complex polypeptide 1 subunit 6A	1	3					1	3								1	1	1	1	Protein metabolism (GO:0019538)	-
P55735	SEC13 like 1	1	1					1	1								1	1	1	1	Transport (GO:0006810)	-
Q12906	Interleukin enhancer binding factor 3	1	4					1	4						1	1			1	1	Regulation of nucleobase, nucleoside, nucleotide and nucleic acid metabolism (GO:0019219)	-
Q4V328	GRIP1 associated protein 1			1	2			1	2				1	1					1	1	Signal transduction (GO:0007165)	-
Q96MX3	Zinc finger protein 553	1	1					1	1						1	1			1	1	Regulation of nucleobase, nucleoside, nucleotide and nucleic acid metabolism (GO:0019219)	-
Q9HCF4	KIAA1618 protein			1	1			1	1				1	1					1	1	Biological_process unknown (GO:0000004)	-
P61160	ARP2 actin-related protein 2 homolog	1	1					1	1				1	2					1	2	Cell motility (GO:0006928)	Cell growth and/or maintenance (GO:0008151)	Cytoplasm (GO:0005737)	Actin cytoskeleton (GO:0015629)
O00244	Antioxidant protein1			1	1			1	1				1	1					1	1	Protein metabolism (GO:0019538)	Cytoplasm (GO:0005737)	Nucleus (GO:0005634)
O15260	Surfeit 4	1	1					1	1						1	1			1	1	Transport (GO:0006810)	Cytoplasm (GO:0005737)	Endoplasmic reticulum (GO:0005783)	Mitochondrion (GO:0005739)
O43150	PYK C terminus associated protein					1	1	1	1		1	1							1	1	-	Cytoplasm (GO:0005737)
O75083	WD repeat protein 1	1	4					1	4				1	1					1	1	Biological_process unknown (GO:0000004)	Cytoplasm (GO:0005737)
O76003	PICOT					1	1	1	1				1	1					1	1	Biological_process unknown (GO:0000004)	Cytoplasm (GO:0005737)
O95466	Formin like			1	4			1	4						1	1			1	1	Cell growth and/or maintenance (GO:0008151)	Cytoplasm (GO:0005737)	Plasma membrane (GO:0005886)
P02533	Keratin 14			1	2			1	2		1	6							1	6	Cell growth and/or maintenance (GO:0008151)	Cytoplasm (GO:0005737)
P02538	Keratin 6A			1	6			1	6		1	4							1	4	Cell growth and/or maintenance (GO:0008151)	Cytoplasm (GO:0005737)
P05198	eIF2 alpha	1	1					1	1								1	2	1	2	Protein metabolism (GO:0019538)	Cytoplasm (GO:0005737)	Ribosome (GO:0005840)	Nucleolus (GO:0005730)	Mitochondrion (GO:0005739)
P07384	Calpain, large polypeptide L1	1	1					1	1								1	1	1	1	Protein metabolism (GO:0019538)	Cytoplasm (GO:0005737)	Plasma membrane (GO:0005886)	Nucleus (GO:0005634)
P11532	Dystrophin			1	3			1	3						1	2			1	2	Cell growth and/or maintenance (GO:0008151)	Cytoplasm (GO:0005737)	Actin filament (GO:0005884)	Plasma membrane (GO:0005886)
P15374	Ubiquitin carboxyl terminal esterase L3					1	2	1	2				1	2					1	2	Protein metabolism (GO:0019538)	Cytoplasm (GO:0005737)
P17931	Galectin 3			1	2			1	2								1	2	1	2	Regulation of nucleobase, nucleoside, nucleotide and nucleic acid metabolism (GO:0019219)	Cytoplasm (GO:0005737)	Nucleus (GO:0005634)	Extracellular (GO:0005576)
P25788	Proteasome subunit, alpha type 3	1	1					1	1						1	1			1	1	Protein metabolism (GO:0019538)	Cytoplasm (GO:0005737)	Nucleus (GO:0005634)
P28066	Proteasome subunit alpha, type 5					1	2	1	2								1	1	1	1	Protein metabolism (GO:0019538)	Cytoplasm (GO:0005737)	Nucleus (GO:0005634)
P48444	Coatomer protein complex, subunit delta	1	1					1	1				1	1					1	1	Transport (GO:0006810)	Cytoplasm (GO:0005737)	Golgi apparatus (GO:0005794)	Cytosol (GO:0005829)
P60900	Proteosome subunit alpha type 6	1	1					1	1								1	1	1	1	Protein metabolism (GO:0019538)	Cytoplasm (GO:0005737)	Nucleus (GO:0005634)	Ribosome (GO:0005840)
Q13557	CaMK II delta subunit	1	2					1	2								1	1	1	1	Regulation of cell growth (GO:0001558)	Cytoplasm (GO:0005737)	Nucleus (GO:0005634)
Q14151	Scaffold attachment factor B2			1	3			1	3		1	3							1	3	Biological_process unknown (GO:0000004)	Cytoplasm (GO:0005737)	Nucleus (GO:0005634)
Q14315	Filamin C	1	3					1	3		1	1							1	1	Cell growth and/or maintenance (GO:0008151)	Cytoplasm (GO:0005737)
Q14764	Major vault protein	1	3					1	3				1	4					1	4	Cell growth and/or maintenance (GO:0008151)	Cytoplasm (GO:0005737)	Nucleus (GO:0005634)
Q15436	SEC23 related protein A	1	1					1	1						1	1			1	1	Transport (GO:0006810)	Cytoplasm (GO:0005737)	Endoplasmic reticulum (GO:0005783)	Cytoplasmic vesicle (GO:0016023)
Q71U36	Tubulin, alpha, brain specific	1	18					1	18						1	13			1	13	Cell growth and/or maintenance (GO:0008151)	Cytoplasm (GO:0005737)	Nucleolus (GO:0005730)	Microtubule (GO:0005874)	Nucleus (GO:0005634)
Q86UX7	UNC112 related protein 2	1	2					1	2				1	1					1	1	Cytoskeletal anchoring (GO:0007016)	Cytoplasm (GO:0005737)	Plasma membrane (GO:0005886)
Q8IWE2	Family with sequence similarity 114, member A1			1	1			1	1								1	1	1	1	Biological_process unknown (GO:0000004)	Cytoplasm (GO:0005737)
Q8WUM4	ALG2 interacting protein 1			1	2			1	2								1	1	1	1	Apoptosis (GO:0006915)	Cytoplasm (GO:0005737)	Perinuclear region (GO:0048471)	Cytoskeleton (GO:0005856)
Q9HC35	EML4	1	1					1	1				1	1					1	1	Cell growth and/or maintenance (GO:0008151)	Cytoplasm (GO:0005737)	Microtubule (GO:0005874)
Q9NQP4	Prefoldin 4			1	1			1	1		1	1							1	1	Protein metabolism (GO:0019538)	Cytoplasm (GO:0005737)
Q9NZT2	Opioid growth factor receptor					1	1	1	1				1	1					1	1	-	Cytoplasm (GO:0005737)
Q99536	Vesicle amine transport protein 1	1	1					1	1				1	1					1	1	Transport (GO:0006810)	Cytoplasmic vesicle (GO:0016023)
O14983	Sarcoplasmic/endoplasmic reticulum calcium ATPase 1			1	1			1	1						1	1			1	1	Metabolism (GO:0008152)	Energy pathways (GO:0006091)	-
O75390	Citrate synthase	1	1					1	1								1	1	1	1	Metabolism (GO:0008152)	Energy pathways (GO:0006091)	-
O75874	Isocitrate dehydrogenase 1					1	1	1	1								1	1	1	1	Metabolism (GO:0008152)	Energy pathways (GO:0006091)	Cytoplasm (GO:0005737)	Peroxisome (GO:0005777)	Mitochondrion (GO:0005739)
P00367	Glutamate dehydrogenase 1	1	5					1	5								1	2	1	2	Metabolism (GO:0008152)	Energy pathways (GO:0006091)	Mitochondrion (GO:0005739)	Cytosol (GO:0005829)
P00915	Carbonic anhydrase I	1	3					1	3								1	4	1	4	Metabolism (GO:0008152)	Energy pathways (GO:0006091)	Cytoplasm (GO:0005737)
P00918	Carbonic anhydrase II	1	2					1	2								1	1	1	1	Metabolism (GO:0008152)	Energy pathways (GO:0006091)	Cytoplasm (GO:0005737)	Plasma membrane (GO:0005886)	Golgi apparatus (GO:0005794)	Nucleus (GO:0005634)	Extracellular (GO:0005576)
P12268	IMP dehydrogenase 2	1	1					1	1						1	1			1	1	Metabolism (GO:0008152)	Energy pathways (GO:0006091)	Cytosol (GO:0005829)	Cytoplasm (GO:0005737)
P22695	Ubiquinol cytochrome c reductase core protein II	1	2					1	2								1	1	1	1	Metabolism (GO:0008152)	Energy pathways (GO:0006091)	Mitochondrion (GO:0005739)
P28907	Cyclic ADP ribose hydrolase			1	6			1	6		1	2							1	2	Metabolism (GO:0008152)	Energy pathways (GO:0006091)	Plasma membrane (GO:0005886)	Nucleus (GO:0005634)
P30519	Heme oxygenase 2			1	2			1	2						1	1			1	1	Metabolism (GO:0008152)	Energy pathways (GO:0006091)	Endoplasmic reticulum (GO:0005783)	Mitochondrion (GO:0005739)
P39656	Oligosaccharyltransferase	1	3					1	3				1	1					1	1	Metabolism (GO:0008152)	Energy pathways (GO:0006091)	Endoplasmic reticulum (GO:0005783)	Mitochondrion (GO:0005739)
P40925	Malate dehydrogenase soluble	1	5					1	5								1	3	1	3	Metabolism (GO:0008152)	Energy pathways (GO:0006091)	Cytoplasm (GO:0005737)	Cytosol (GO:0005829)	Mitochondrion (GO:0005739)
P60033	CD81 antigen			1	3			1	3								1	2	1	2	Metabolism (GO:0008152)	Energy pathways (GO:0006091)	Plasma membrane (GO:0005886)	Endosome (GO:0005768)
Q04760	Glyoxalase I					1	1	1	1				1	1					1	1	Metabolism (GO:0008152)	Energy pathways (GO:0006091)	Cytoplasm (GO:0005737)
Q16851	UDP glucose pyrophosphorylase 2	1	3					1	3						1	1			1	1	Metabolism (GO:0008152)	Energy pathways (GO:0006091)	-
Q99714	Hydroxyacyl CoA dehydrogenase, type II	1	6					1	6						1	1			1	1	Metabolism (GO:0008152)	Energy pathways (GO:0006091)	Mitochondrion (GO:0005739)	Endoplasmic reticulum (GO:0005783)	Plasma membrane (GO:0005886)
Q9ULC6	Peptidylarginine deiminase, type I					1	1	1	1		1	1							1	1	Metabolism (GO:0008152)	Energy pathways (GO:0006091)	Cytoplasm (GO:0005737)
P02656	Apolipoprotein C III			1	1			1	1								1	1	1	1	Transport (GO:0006810)	Extracellular (GO:0005576)
P21941	Matrilin 1	1	1					1	1								1	1	1	1	Cell growth and/or maintenance (GO:0008151)	Extracellular (GO:0005576)
O60763	Vesicle docking protein p115	1	2					1	2								1	1	1	1	Transport (GO:0006810)	Golgi apparatus (GO:0005794)	Cytoplasm (GO:0005737)	Nucleus (GO:0005634)	Cytosol (GO:0005829)
P34932	Heat shock 70kDa protein 4	1	4					1	4				1	1					1	1	Protein metabolism (GO:0019538)	Golgi apparatus (GO:0005794)	Plasma membrane (GO:0005886)	Extracellular (GO:0005576)	Nucleus (GO:0005634)	Cytoplasm (GO:0005737)	Cell surface (GO:0009986)
Q14789	Giantin			1	1			1	1		1	1							1	1	Cell growth and/or maintenance (GO:0008151)	Golgi apparatus (GO:0005794)	Extracellular (GO:0005576)	Mitochondrion (GO:0005739)
Q15363	Cop-coated vesicle membrane protein p24	1	1					1	1								1	2	1	2	Transport (GO:0006810)	Golgi apparatus (GO:0005794)	Microsome (GO:0005792)	Plasma membrane (GO:0005886)
O00592	Podocalyxin like protein			1	1			1	1				1	1					1	1	Cell adhesion (GO:0007155)	Integral to membrane (GO:0016021)
P49755	Transmembrane trafficking protein	1	2					1	2						1	1			1	1	Transport (GO:0006810)	Integral to membrane (GO:0016021)	Endoplasmic reticulum (GO:0005783)	Golgi apparatus (GO:0005794)	Microsome (GO:0005792)	Plasma membrane (GO:0005886)	Zymogen granule (GO:0042588)	Mitochondrion (GO:0005739)
P11279	Lysosome associated membrane protein 1					1	1	1	1								1	1	1	1	Biological_process unknown (GO:0000004)	Lysosome (GO:0005764)	Plasma membrane (GO:0005886)	Late endosome (GO:0005770)	Golgi apparatus (GO:0005794)	Mitochondrion (GO:0005739)
Q99538	Legumain					1	1	1	1								1	1	1	1	Protein metabolism (GO:0019538)	Lysosome (GO:0005764)	Mitochondrion (GO:0005739)
Q9UBR2	Cathepsin Z			1	1			1	1				1	1					1	1	Protein metabolism (GO:0019538)	Lysosome (GO:0005764)
P33176	Kinesin family member 5B	1	2					1	2				1	1					1	1	Cell growth and/or maintenance (GO:0008151)	Mitochondrion (GO:0005739)	Microtubule (GO:0005874)
P42166	Thymopoietin	1	4					1	4								1	1	1	1	Nuclear organization and biogenesis (GO:0006997)	Mitochondrion (GO:0005739)	Nucleus (GO:0005634)	Cytoplasm (GO:0005737)
Q15388	TOM20					1	1	1	1								1	1	1	1	Transport (GO:0006810)	Mitochondrion (GO:0005739)
Q99623	Prohibitin 2	1	6					1	6				1	1					1	1	Regulation of nucleobase, nucleoside, nucleotide and nucleic acid metabolism (GO:0019219)	Mitochondrion (GO:0005739)	Cytoplasm (GO:0005737)	Nucleus (GO:0005634)	Cytosol (GO:0005829)
P55769	NHP2 like protein 1	1	1					1	1				1	1					1	1	RNA metabolism (GO:0016070)	Nucleolus (GO:0005730)
P62917	Ribosomal protein L8	1	1					1	1						1	2			1	2	Protein metabolism (GO:0019538)	Nucleolus (GO:0005730)	Mitochondrion (GO:0005739)
O00571	DDX3	1	3					1	3						1	2			1	2	Regulation of nucleobase, nucleoside, nucleotide and nucleic acid metabolism (GO:0019219)	Nucleus (GO:0005634)	Cytoplasm (GO:0005737)	Nucleolus (GO:0005730)
O43598	Chromosome 6 open reading frame 108					1	2	1	2								1	1	1	1	Biological_process unknown (GO:0000004)	Nucleus (GO:0005634)	Cytoplasm (GO:0005737)
P07305	H1 histone family, member 0					1	1	1	1						1	1			1	1	Regulation of nucleobase, nucleoside, nucleotide and nucleic acid metabolism (GO:0019219)	Nucleus (GO:0005634)	Cytoplasm (GO:0005737)
P31942	Heterogeneous nuclear ribonucleoprotein H3	1	2					1	2						1	5			1	5	Regulation of nucleobase, nucleoside, nucleotide and nucleic acid metabolism (GO:0019219)	Nucleus (GO:0005634)	Nucleolus (GO:0005730)	Mitochondrion (GO:0005739)
P35998	Proteasome 26S subunit, ATPase 2			1	2			1	2						1	1			1	1	Protein metabolism (GO:0019538)	Nucleus (GO:0005634)	Cytoplasm (GO:0005737)
P42704	Leucine rich PPR motif containing protein					1	1	1	1				1	1					1	1	Regulation of nucleobase, nucleoside, nucleotide and nucleic acid metabolism (GO:0019219)	Nucleus (GO:0005634)	Cytoplasm (GO:0005737)	Plasma membrane (GO:0005886)
P54725	RAD23A			1	1			1	1								1	1	1	1	DNA repair (GO:0006281)	Nucleus (GO:0005634)
P55209	Nucleosome assembly protein 1 like 1					1	3	1	3						1	1			1	1	Regulation of nucleobase, nucleoside, nucleotide and nucleic acid metabolism (GO:0019219)	Nucleus (GO:0005634)	Mitochondrion (GO:0005739)
P62424	Ribosomal protein L7a					1	1	1	1						1	1			1	1	Protein metabolism (GO:0019538)	Nucleus (GO:0005634)	Nucleolus (GO:0005730)	Cytoplasm (GO:0005737)	Extracellular (GO:0005576)	Ribosome (GO:0005840)
P62995	Arginine/serine-rich splicing factor 10	1	1					1	1								1	1	1	1	Regulation of nucleobase, nucleoside, nucleotide and nucleic acid metabolism (GO:0019219)	Nucleus (GO:0005634)	Nucleolus (GO:0005730)	Mitochondrion (GO:0005739)	Cytoplasm (GO:0005737)
P68036	Ubiquitin conjugating enzyme E2L3			1	2			1	2				1	1					1	1	Protein metabolism (GO:0019538)	Nucleus (GO:0005634)	Cytoplasm (GO:0005737)	Perinuclear region (GO:0048471)
P84103	SRP20					1	2	1	2						1	1			1	1	Regulation of nucleobase, nucleoside, nucleotide and nucleic acid metabolism (GO:0019219)	Nucleus (GO:0005634)	Cytoplasm (GO:0005737)	Nucleolus (GO:0005730)	Mitochondrion (GO:0005739)
Q13148	TAR DNA binding protein 43	1	2					1	2				1	1					1	1	Regulation of nucleobase, nucleoside, nucleotide and nucleic acid metabolism (GO:0019219)	Nucleus (GO:0005634)
Q13151	Heterogeneous nuclear ribonucleoprotein A0	1	2					1	2						1	1			1	1	Regulation of nucleobase, nucleoside, nucleotide and nucleic acid metabolism (GO:0019219)	Nucleus (GO:0005634)	Nucleolus (GO:0005730)	Cytoplasm (GO:0005737)	Mitochondrion (GO:0005739)
Q13243	Splicing factor arginine/serine rich 5					1	3	1	3								1	2	1	2	Regulation of nucleobase, nucleoside, nucleotide and nucleic acid metabolism (GO:0019219)	Nucleus (GO:0005634)	Nucleolus (GO:0005730)
Q13573	Skip					1	1	1	1								1	1	1	1	Regulation of nucleobase, nucleoside, nucleotide and nucleic acid metabolism (GO:0019219)	Nucleus (GO:0005634)	Nucleolus (GO:0005730)
Q15007	Wilms tumor 1 associated protein			1	1			1	1				1	1					1	1	-	Nucleus (GO:0005634)	Cytoplasm (GO:0005737)
Q15233	Non pou domain containing octamer binding protein	1	3					1	3						1	1			1	1	Regulation of nucleobase, nucleoside, nucleotide and nucleic acid metabolism (GO:0019219)	Nucleus (GO:0005634)	Nucleolus (GO:0005730)	Mitochondrion (GO:0005739)
Q16629	Splicing factor, arginine/serine-rich 7,35kDa			1	3			1	3		1	1							1	1	Regulation of nucleobase, nucleoside, nucleotide and nucleic acid metabolism (GO:0019219)	Nucleus (GO:0005634)	Cytoplasm (GO:0005737)
Q16630	Cleavage and polyadenylation specificity factor 6			1	1			1	1		1	1							1	1	Regulation of nucleobase, nucleoside, nucleotide and nucleic acid metabolism (GO:0019219)	Nucleus (GO:0005634)
Q16695	Histone 3, H3	1	1					1	1				1	3					1	3	Regulation of nucleobase, nucleoside, nucleotide and nucleic acid metabolism (GO:0019219)	Nucleus (GO:0005634)	Nucleolus (GO:0005730)
Q6P2E9	Autoantigen RCD8			1	2			1	2								1	1	1	1	Biological_process unknown (GO:0000004)	Nucleus (GO:0005634)	Cytoplasm (GO:0005737)
Q7KZF4	EBNA2 coactivator p100	1	6					1	6				1	2					1	2	Regulation of nucleobase, nucleoside, nucleotide and nucleic acid metabolism (GO:0019219)	Nucleus (GO:0005634)
Q8N8D1	Programmed cell death 7	1	1					1	1		1	1							1	1	Regulation of nucleobase, nucleoside, nucleotide and nucleic acid metabolism (GO:0019219)	Nucleus (GO:0005634)
Q8NFC6	Family with sequence similarity 44, member A			1	3			1	3				1	1					1	1	Biological_process unknown (GO:0000004)	Nucleus (GO:0005634)	Cytoplasm (GO:0005737)
Q92499	DDX1	1	2					1	2						1	1			1	1	Regulation of nucleobase, nucleoside, nucleotide and nucleic acid metabolism (GO:0019219)	Nucleus (GO:0005634)	Nucleolus (GO:0005730)
Q92841	DEAD (Asp-Glu-Ala-Asp) box polypeptide 17	1	4					1	4						1	2			1	2	Regulation of nucleobase, nucleoside, nucleotide and nucleic acid metabolism (GO:0019219)	Nucleus (GO:0005634)	Nucleolus (GO:0005730)
Q9C0C2	Tankyrase 1 binding protein 182KD			1	1			1	1		1	1							1	1	Regulation of nucleobase, nucleoside, nucleotide and nucleic acid metabolism (GO:0019219)	Nucleus (GO:0005634)	Cytoplasm (GO:0005737)
Q9UQ80	PA2G4					1	1	1	1								1	1	1	1	Regulation of nucleobase, nucleoside, nucleotide and nucleic acid metabolism (GO:0019219)	Nucleus (GO:0005634)	Nucleolus (GO:0005730)	Cytosol (GO:0005829)	Cytoplasm (GO:0005737)
Q9Y224	C14orf166 protein			1	9			1	9				1	3					1	3	Regulation of nucleobase, nucleoside, nucleotide and nucleic acid metabolism (GO:0019219)	Nucleus (GO:0005634)	Nucleolus (GO:0005730)	Cytosol (GO:0005829)
Q96CV9	Optineurin			1	1			1	1						1	1			1	1	Regulation of nucleobase, nucleoside, nucleotide and nucleic acid metabolism (GO:0019219)	Perinuclear region (GO:0048471)	Cytoplasm (GO:0005737)	Nucleus (GO:0005634)
P02549	Spectrin alpha, erythrocytic 1	1	3					1	3								1	4	1	4	Cell growth and/or maintenance (GO:0008151)	Plasma membrane (GO:0005886)	Mitochondrion (GO:0005739)	Nucleus (GO:0005634)	Cytoplasm (GO:0005737)
P02730	Solute carrier family 4, anion exchanger, member 1	1	3					1	3								1	1	1	1	Transport (GO:0006810)	Plasma membrane (GO:0005886)	Nucleus (GO:0005634)	Golgi apparatus (GO:0005794)	Mitochondrion (GO:0005739)
P18085	ADP ribosylation factor 4	1	4					1	4								1	3	1	3	Transport (GO:0006810)	Plasma membrane (GO:0005886)	Cytoplasm (GO:0005737)	Golgi apparatus (GO:0005794)
P36543	ATP6V1E			1	1			1	1				1	2					1	2	Transport (GO:0006810)	Plasma membrane (GO:0005886)	Endosome (GO:0005768)	Lysosome (GO:0005764)	Golgi apparatus (GO:0005794)	Endoplasmic reticulum (GO:0005783)	Cytoplasm (GO:0005737)
Q08722	CD47	1	1					1	1								1	1	1	1	Immune response (GO:0006955)	Plasma membrane (GO:0005886)
Q8IV36	C7ORF28 protein					1	1	1	1		1	1							1	1	Biological_process unknown (GO:0000004)	Plasma membrane (GO:0005886)
P62269	Ribosomal protein S18	1	1					1	1						1	2			1	2	Protein metabolism (GO:0019538)	Ribosome (GO:0005840)	Nucleolus (GO:0005730)
P62280	Ribosomal protein S11			1	1			1	1		1	1							1	1	Protein metabolism (GO:0019538)	Ribosome (GO:0005840)	Nucleolus (GO:0005730)
P83731	Ribosomal protein L24					1	1	1	1						1	3			1	3	Protein metabolism (GO:0019538)	Ribosome (GO:0005840)
O14980	Exportin 1	1	2					1	2								1	1	1	1	Cell communication (GO:0007154)	Signal transduction (GO:0007165)	Nucleus (GO:0005634)	Cytoplasm (GO:0005737)	Nucleolus (GO:0005730)	Kinetochore (GO:0000776)	Cytosol (GO:0005829)
O95202	Leucine zipper/EF hand containing transmembrane protein 1			1	1			1	1				1	1					1	1	Cell communication (GO:0007154)	Signal transduction (GO:0007165)	Plasma membrane (GO:0005886)	Mitochondrion (GO:0005739)
P19320	Vascular cell adhesion molecule 1			1	2			1	2						1	2			1	2	Cell communication (GO:0007154)	Signal transduction (GO:0007165)	-
P20340	Ras-associated protein RAB6A	1	1					1	1				1	1					1	1	Cell communication (GO:0007154)	Signal transduction (GO:0007165)	Plasma membrane (GO:0005886)	Cytoplasmic vesicle (GO:0016023)	Golgi apparatus (GO:0005794)
P20702	Integrin alpha X			1	3			1	3						1	2			1	2	Cell communication (GO:0007154)	Signal transduction (GO:0007165)	Plasma membrane (GO:0005886)
P43487	Ran binding protein 1			1	1			1	1		1	1							1	1	Cell communication (GO:0007154)	Signal transduction (GO:0007165)	Centrosome (GO:0005813)	Cytoplasm (GO:0005737)	Nucleus (GO:0005634)
P59190	RAB15	1	2					1	2				1	2					1	2	Cell communication (GO:0007154)	Signal transduction (GO:0007165)	Endosome (GO:0005768)
P60903	Calpactin I, light chain			1	2			1	2				1	1					1	1	Cell communication (GO:0007154)	Signal transduction (GO:0007165)	Plasma membrane (GO:0005886)	Nucleus (GO:0005634)	Cytoplasm (GO:0005737)
Q07960	RhoGAP1	1	1					1	1						1	1			1	1	Cell communication (GO:0007154)	Signal transduction (GO:0007165)	Cytoplasm (GO:0005737)	Extracellular (GO:0005576)
Q12933	TRAF2			1	1			1	1								1	1	1	1	Cell communication (GO:0007154)	Signal transduction (GO:0007165)	Cytoplasm (GO:0005737)	Plasma membrane (GO:0005886)
Q15019	Septin 2	1	3					1	3						1	1			1	1	Cell communication (GO:0007154)	Signal transduction (GO:0007165)	-
Q969H8	Interleukin 25	1	2					1	2						1	1			1	1	Cell communication (GO:0007154)	Signal transduction (GO:0007165)	-
Q9BUP0	EF hand domain family member D1	1	1					1	1								1	1	1	1	Cell communication (GO:0007154)	Signal transduction (GO:0007165)	-
Q9H082	RAB33B	1	1					1	1				1	1					1	1	Cell communication (GO:0007154)	Signal transduction (GO:0007165)	Golgi apparatus (GO:0005794)	Mitochondrion (GO:0005739)
Q9H307	Pinin			1	2			1	2				1	1					1	1	Cell communication (GO:0007154)	Signal transduction (GO:0007165)	Plasma membrane (GO:0005886)	Nucleus (GO:0005634)	Nucleolus (GO:0005730)
Q9H4M9	EH domain containing 1	1	1					1	1				1	1					1	1	Cell communication (GO:0007154)	Signal transduction (GO:0007165)	Plasma membrane (GO:0005886)	Endosome (GO:0005768)	Cytoplasm (GO:0005737)
Q9NUV9	GTPase IMAP family member 4					1	2	1	2		1	2							1	2	Cell communication (GO:0007154)	Signal transduction (GO:0007165)	Endoplasmic reticulum (GO:0005783)	Golgi apparatus (GO:0005794)
Q9P1W9	Serine/threonine-protein kinase Pim-2					1	1	1	1				1	1					1	1	Cell communication (GO:0007154)	Signal transduction (GO:0007165)	Cytoplasm (GO:0005737)
Q9UNF0	Protein kinase C and casein kinase substrate in neurons 2					1	1	1	1				1	1					1	1	Cell communication (GO:0007154)	Signal transduction (GO:0007165)	Cytoplasm (GO:0005737)
Q9Y6A5	TACC3			1	2			1	2		1	1							1	1	Cell communication (GO:0007154)	Signal transduction (GO:0007165)	Nucleus (GO:0005634)	Cytoplasm (GO:0005737)
P01620		1	1					1	1						1	1			1	1
P10314						1	5	1	5				1	22					1	22
P10316						1	7	1	7						1	6			1	6
P10321						1	8	1	8						1	4			1	4
P13164	Interferon induced transmembrane protein 1			1	1			1	1				1	1					1	1
P14598		1	1					1	1								1	1	1	1
P16188				1	10			1	10				1	21					1	21
P16190						1	6	1	6				1	23					1	23
P18465						1	4	1	4								1	5	1	5
P19827	Inter alpha trypsin inhibitor heavy chain H1	1	1					1	1								1	3	1	3
P30483				1	14			1	14				1	14					1	14
P32942	Intercellular adhesion molecule 3			1	1			1	1		1	1							1	1
P43307	Signal sequence receptor alpha					1	3	1	3						1	3			1	3
P46459	N ethylmaleimide sensitive factor	1	1					1	1								1	1	1	1
P63241	eIF5A-1			1	3			1	3		1	1							1	1
Q04826				1	15			1	15				1	21					1	21
Q13428	Treacle					1	1	1	1		1	1							1	1
Q29963				1	15			1	15				1	20					1	20
Q4V9L6	Transmembrane protein 119			1	1			1	1				1	2					1	2
Q86V81	THO Complex subunit 4					1	3	1	3						1	2			1	2
Q86VH2		1	1					1	1						1	3			1	3
Q99829	Copine I	1	2					1	2						1	1			1	1
Q9GZU8				1	1			1	1		1	1							1	1
Q9UPN7	KIAA1115 protein			1	1			1	1								1	1	1	1
Q9Y3D6	Tetratricopeptide repeat protein 11			1	2			1	2								1	1	1	1
O00148	DDX39							0	0						1	1			1	1	Regulation of nucleobase, nucleoside, nucleotide and nucleic acid metabolism (GO:0019219)	-
O60518	RAN binding protein 6							0	0								1	1	1	1	Transport (GO:0006810)	-
O60831	JM4 protein							0	0						1	1			1	1	Biological_process unknown (GO:0000004)	-
O75015	Fc-gamma receptor III-beta							0	0						1	1			1	1	Immune response (GO:0006955)	-
P09871	Complement component 1, subcomponent s							0	0				1	1					1	1	Immune response (GO:0006955)	-
P20073	Annexin A7							0	0						1	1			1	1	Transport (GO:0006810)	-
P21283	Vacuolar ATP synthase subunit C							0	0						1	1			1	1	Transport (GO:0006810)	-
P84157	Transmembrane anchor protein 1							0	0				1	1					1	1	Biological_process unknown (GO:0000004)	-
Q14203	Dynactin 1							0	0		1	1							1	1	Transport (GO:0006810)	-
Q5T7W0	Zinc finger protein 618							0	0		1	1							1	1	Biological_process unknown (GO:0000004)	-
Q6BDS2	C6orf107 protein							0	0				1	1					1	1	Biological_process unknown (GO:0000004)	-
Q8TAA3	Proteasome (prosome, macropain) subunit, alpha type, 8							0	0				1	1					1	1	Protein metabolism (GO:0019538)	-
Q8WZA0	Leucine zipper and CTNNBIP1 domain containing protein							0	0		1	1							1	1	Biological_process unknown (GO:0000004)	-
Q96JM7	Lethal(3)malignant brain tumor-like 3 protein							0	0						1	1			1	1	Regulation of nucleobase, nucleoside, nucleotide and nucleic acid metabolism (GO:0019219)	-
Q9NX63	Coiled-coil-helix-coiled-coil-helix domain containing 3							0	0								1	1	1	1	Biological_process unknown (GO:0000004)	-
Q9NZI5	Transcription factor CP2-like 2							0	0		1	1							1	1	Regulation of nucleobase, nucleoside, nucleotide and nucleic acid metabolism (GO:0019219)	-
P00519	v-abl Abelson murine leukemia viral oncogene homolog 1							0	0						1	1			1	1	Signal transduction (GO:0007165)	Cell communication (GO:0007154)	-
Q9NYC9	Dynein, axonemal heavy polypeptide 9							0	0								1	1	1	1	Cell growth and/or maintenance (GO:0008151)	Cell projection (GO:0042995)	Cytoplasm (GO:0005737)
O95613	Pericentrin 2							0	0						1	1			1	1	Cell growth and/or maintenance (GO:0008151)	Centrosome (GO:0005813)
O00233	Proteasome 26S subunit, non-ATPase, 9							0	0		1	2							1	2	Protein metabolism (GO:0019538)	Cytoplasm (GO:0005737)	Nucleus (GO:0005634)
O43432	EIF4G3							0	0						1	1			1	1	Protein metabolism (GO:0019538)	Cytoplasm (GO:0005737)
O60841	Eukaryotic translation initiation factor 5B							0	0				1	1					1	1	Protein metabolism (GO:0019538)	Cytoplasm (GO:0005737)	Nucleolus (GO:0005730)	Nucleus (GO:0005634)
P07814	Glutamyl-prolyl-tRNA synthetase							0	0				1	1					1	1	Protein metabolism (GO:0019538)	Cytoplasm (GO:0005737)	Nucleus (GO:0005634)	Nucleus (GO:0005634)
P12035	Keratin 3							0	0		1	2							1	2	Cell growth and/or maintenance (GO:0008151)	Cytoplasm (GO:0005737)
P13647	Keratin 5							0	0		1	9							1	9	Cell growth and/or maintenance (GO:0008151)	Cytoplasm (GO:0005737)	Nucleus (GO:0005634)
P14136	Glial fibrillary acidic protein							0	0						1	1			1	1	Cell growth and/or maintenance (GO:0008151)	Cytoplasm (GO:0005737)
P14550	Aldehyde reductase							0	0				1	2					1	2	Metabolism (GO:0008152)	Cytoplasm (GO:0005737)	Plasma membrane (GO:0005886)	Mitochondrion (GO:0005739)
P46939	Utrophin							0	0								1	1	1	1	Cell growth and/or maintenance (GO:0008151)	Cytoplasm (GO:0005737)	Plasma membrane (GO:0005886)	Nucleus (GO:0005634)
Q01850	Cerebellar degeneration-related autoantigen 2							0	0						1	2			1	2	Biological_process unknown (GO:0000004)	Cytoplasm (GO:0005737)	Nucleus (GO:0005634)
Q04695	Keratin 17							0	0		1	3							1	3	Cell growth and/or maintenance (GO:0008151)	Cytoplasm (GO:0005737)	Nucleolus (GO:0005730)	Extracellular (GO:0005576)	Nucleus (GO:0005634)
Q13228	Selenium binding protein 1							0	0								1	1	1	1	Protein metabolism (GO:0019538)	Cytoplasm (GO:0005737)	Plasma membrane (GO:0005886)	Golgi apparatus (GO:0005794)
Q13748	Tubulin, alpha 2							0	0				1	5					1	5	Cell growth and/or maintenance (GO:0008151)	Cytoplasm (GO:0005737)
Q6PGN9	Proline/serine-rich coiled-coil 1							0	0				1	1					1	1	Biological_process unknown (GO:0000004)	Cytoplasm (GO:0005737)
Q7Z6B0	GGA binding partner							0	0								1	1	1	1	Biological_process unknown (GO:0000004)	Cytoplasm (GO:0005737)
Q9BRQ8	AMID							0	0		1	1							1	1	Apoptosis (GO:0006915)	Cytoplasm (GO:0005737)	Mitochondrion (GO:0005739)
Q9C037	Tripartite motif containing 4							0	0						1	1			1	1	Biological_process unknown (GO:0000004)	Cytoplasm (GO:0005737)
Q9UMY4	Sorting nexin 12							0	0								1	1	1	1	Protein metabolism (GO:0019538)	Cytoplasm (GO:0005737)	Endosome (GO:0005768)
Q14141	Septin 6							0	0		1	1							1	1	Biological_process unknown (GO:0000004)	Cytoplasmic vesicle (GO:0016023)
Q14696	Mesoderm development candidate 2							0	0						1	1			1	1	Cell growth and/or maintenance (GO:0008151)	Endoplasmic reticulum (GO:0005783)
Q8IU68	EVER2 protein							0	0						1	1			1	1	Biological_process unknown (GO:0000004)	Endoplasmic reticulum (GO:0005783)	Nucleus (GO:0005634)	Cytoplasm (GO:0005737)
Q9UBS4	DNAJB11							0	0						1	1			1	1	Protein metabolism (GO:0019538)	Endoplasmic reticulum (GO:0005783)	Mitochondrion (GO:0005739)
O75191	Xylulokinase							0	0				1	1					1	1	Metabolism (GO:0008152)	Energy pathways (GO:0006091)	-
O95470	Sphingosine-1-phosphate lyase 1							0	0								1	1	1	1	Metabolism (GO:0008152)	Energy pathways (GO:0006091)	Endoplasmic reticulum (GO:0005783)	Plasma membrane (GO:0005886)	Mitochondrion (GO:0005739)
O95865	Dimethylarginine dimethylaminohydrolase 2							0	0				1	1					1	1	Metabolism (GO:0008152)	Energy pathways (GO:0006091)	Cytoplasm (GO:0005737)
P07954	Fumarase							0	0				1	1					1	1	Metabolism (GO:0008152)	Energy pathways (GO:0006091)	Mitochondrion (GO:0005739)	Cytoplasm (GO:0005737)
P08294	SOD3							0	0								1	1	1	1	Metabolism (GO:0008152)	Energy pathways (GO:0006091)	Extracellular (GO:0005576)
P09467	Fructose-1,6-bisphosphatase							0	0				1	1					1	1	Metabolism (GO:0008152)	Energy pathways (GO:0006091)	Cytoplasm (GO:0005737)
P28300	Lysyl oxidase							0	0						1	1			1	1	Metabolism (GO:0008152)	Energy pathways (GO:0006091)	Extracellular (GO:0005576)	Cytoplasm (GO:0005737)	Nucleus (GO:0005634)
P30041	Peroxiredoxin 6							0	0		1	1							1	1	Metabolism (GO:0008152)	Energy pathways (GO:0006091)	Cytoplasm (GO:0005737)	Lysosome (GO:0005764)
P31937	3-Hydroxyisobutyrate dehydrogenase							0	0								1	1	1	1	Metabolism (GO:0008152)	Energy pathways (GO:0006091)	Mitochondrion (GO:0005739)
P36871	Phosphoglucomutase 1							0	0				1	1					1	1	Metabolism (GO:0008152)	Energy pathways (GO:0006091)	Cytoplasm (GO:0005737)	Nucleus (GO:0005634)
P38606	ATP6V1A1							0	0				1	2					1	2	Metabolism (GO:0008152)	Energy pathways (GO:0006091)	Plasma membrane (GO:0005886)	Lysosome (GO:0005764)	Endosome (GO:0005768)	Secretory vesicle (None)
P40261	Nicotinamide N methyltransferase							0	0								1	1	1	1	Metabolism (GO:0008152)	Energy pathways (GO:0006091)	Cytoplasm (GO:0005737)
P41222	Prostaglandin D2 synthase, brain							0	0		1	1							1	1	Metabolism (GO:0008152)	Energy pathways (GO:0006091)	Extracellular (GO:0005576)	Endoplasmic reticulum (GO:0005783)
P51659	17 beta hydroxysteroid dehydrogenase 4							0	0						1	1			1	1	Metabolism (GO:0008152)	Energy pathways (GO:0006091)	Peroxisome (GO:0005777)	Cytoplasm (GO:0005737)	Nucleolus (GO:0005730)	Mitochondrion (GO:0005739)
P61626	Lysozyme							0	0						1	1			1	1	Metabolism (GO:0008152)	Energy pathways (GO:0006091)	Extracellular (GO:0005576)
P78363	ABCA4							0	0								1	1	1	1	Metabolism (GO:0008152)	Energy pathways (GO:0006091)	Plasma membrane (GO:0005886)
Q13162	Peroxiredoxin 4							0	0				1	3					1	3	Metabolism (GO:0008152)	Energy pathways (GO:0006091)	Cytoplasm (GO:0005737)	Endoplasmic reticulum (GO:0005783)	Golgi apparatus (GO:0005794)	Nucleus (GO:0005634)	Mitochondrion (GO:0005739)
Q13451	FK506 binding protein 5							0	0						1	1			1	1	Metabolism (GO:0008152)	Energy pathways (GO:0006091)	Cytoplasm (GO:0005737)
Q16718	NADH Ubiquinone oxidoreductase subunit B13							0	0				1	1					1	1	Metabolism (GO:0008152)	Energy pathways (GO:0006091)	Mitochondrion (GO:0005739)
Q86SX6	Chromosome 14 open reading frame 87							0	0		1	1							1	1	Metabolism (GO:0008152)	Energy pathways (GO:0006091)	Mitochondrion (GO:0005739)
Q96HE7	ERO1-like							0	0						1	1			1	1	Metabolism (GO:0008152)	Energy pathways (GO:0006091)	Endoplasmic reticulum (GO:0005783)	Mitochondrion (GO:0005739)
Q9BQE5	Apolipoprotein L2							0	0				1	1					1	1	Metabolism (GO:0008152)	Energy pathways (GO:0006091)	-
P00734	Prothrombin							0	0								1	1	1	1	Protein metabolism (GO:0019538)	Extracellular (GO:0005576)
P00736	Complement component 1, subcomponent r							0	0				1	1					1	1	Immune response (GO:0006955)	Extracellular (GO:0005576)
P02654	Apolipoprotein C-I							0	0								1	1	1	1	Transport (GO:0006810)	Extracellular (GO:0005576)
P08697	Alpha 2 antiplasmin							0	0						1	1			1	1	Protein metabolism (GO:0019538)	Extracellular (GO:0005576)
P09486	Osteonectin							0	0				1	1					1	1	Cell growth and/or maintenance (GO:0008151)	Extracellular (GO:0005576)	Cytoplasm (GO:0005737)
P13727	Proteoglycan 2							0	0						1	1			1	1	Immune response (GO:0006955)	Extracellular (GO:0005576)
P14780	Matrix metalloproteinase 9							0	0						1	1			1	1	Protein metabolism (GO:0019538)	Extracellular (GO:0005576)	Plasma membrane (GO:0005886)
P35555	Fibrillin 1							0	0								1	1	1	1	Cell growth and/or maintenance (GO:0008151)	Extracellular (GO:0005576)
P39059	Collagen, type XV, alpha 1							0	0						1	2			1	2	Cell growth and/or maintenance (GO:0008151)	Extracellular (GO:0005576)
P49747	Cartilage oligomeric matrix protein							0	0								1	1	1	1	Cell growth and/or maintenance (GO:0008151)	Extracellular (GO:0005576)
Q06828	Fibromodulin							0	0				1	1					1	1	Cell growth and/or maintenance (GO:0008151)	Extracellular (GO:0005576)
Q9BXN1	Asporin							0	0								1	2	1	2	Cell growth and/or maintenance (GO:0008151)	Extracellular (GO:0005576)
Q16836	L-3-hydroxyacyl-Coenzyme A dehydrogenase, short chain							0	0								1	1	1	1	Biological_process unknown (GO:0000004)	Mitochondrion (GO:0005739)	Endoplasmic reticulum (GO:0005783)	Nucleolus (GO:0005730)
Q9HC38	Chromosome 17 open reading frame 25 protein							0	0						1	1			1	1	Biological_process unknown (GO:0000004)	Mitochondrion (GO:0005739)
Q9HD23	MRS2-like, magnesium homeostasis factor							0	0				1	1					1	1	Transport (GO:0006810)	Mitochondrion (GO:0005739)
Q9H0U9	Testis specific Y encoded like protein 1							0	0								1	1	1	1	Biological_process unknown (GO:0000004)	Nucleolus (GO:0005730)	Nucleus (GO:0005634)
O75031	HSF2BP							0	0		1	1							1	1	Regulation of nucleobase, nucleoside, nucleotide and nucleic acid metabolism (GO:0019219)	Nucleus (GO:0005634)
O75400	PRP40 pre-mRNA processing factor 40 homolog A							0	0						1	1			1	1	Regulation of nucleobase, nucleoside, nucleotide and nucleic acid metabolism (GO:0019219)	Nucleus (GO:0005634)	Nuclear matrix (GO:0016363)
P06454	Prothymosin alpha							0	0				1	1					1	1	Cell proliferation (GO:0008283)	Nucleus (GO:0005634)	Cytoplasm (GO:0005737)	Perinuclear region (GO:0048471)
P22492	H1 histone family, member T							0	0								1	1	1	1	Regulation of nucleobase, nucleoside, nucleotide and nucleic acid metabolism (GO:0019219)	Nucleus (GO:0005634)	Cytoplasm (GO:0005737)
P30050	Ribosomal protein L12							0	0				1	1					1	1	Protein metabolism (GO:0019538)	Nucleus (GO:0005634)	Nucleolus (GO:0005730)	Mitochondrion (GO:0005739)	Ribosome (GO:0005840)
P41218	Myeloid cell nuclear differentiation antigen							0	0						1	1			1	1	Regulation of nucleobase, nucleoside, nucleotide and nucleic acid metabolism (GO:0019219)	Nucleus (GO:0005634)
P51610	Host cell factor C1							0	0				1	1					1	1	-	Nucleus (GO:0005634)	Cytoplasm (GO:0005737)
P60981	Destrin (actin depolymerizing factor)							0	0								1	1	1	1	Cell growth and/or maintenance (GO:0008151)	Nucleus (GO:0005634)
P78527	DNA dependent protein kinase catalytic subunit							0	0								1	1	1	1	-	Nucleus (GO:0005634)
Q14584	Zinc finger protein 266							0	0		1	1							1	1	Regulation of nucleobase, nucleoside, nucleotide and nucleic acid metabolism (GO:0019219)	Nucleus (GO:0005634)
Q15652	Thyroid hormone receptor interactor 8							0	0								1	1	1	1	Regulation of nucleobase, nucleoside, nucleotide and nucleic acid metabolism (GO:0019219)	Nucleus (GO:0005634)
Q16186	Adhesion regulating molecule 1							0	0				1	1					1	1	Signal transduction (GO:0007165)	Nucleus (GO:0005634)	Cytoplasm (GO:0005737)	Plasma membrane (GO:0005886)	Extracellular (GO:0005576)	Microsome (GO:0005792)
Q86YC2	PALB2							0	0								1	1	1	1	Biological_process unknown (GO:0000004)	Nucleus (GO:0005634)
Q96CN5	Leucine rich repeat containing 45							0	0				1	1					1	1	Biological_process unknown (GO:0000004)	Nucleus (GO:0005634)
Q96QV6	Histone 1 H2aa							0	0				1	2					1	2	Regulation of nucleobase, nucleoside, nucleotide and nucleic acid metabolism (GO:0019219)	Nucleus (GO:0005634)
Q96TA1	C9orf88 protein							0	0						1	1			1	1	Biological_process unknown (GO:0000004)	Nucleus (GO:0005634)
Q9BVL2	Nucleoporin like 1							0	0						1	1			1	1	Biological_process unknown (GO:0000004)	Nucleus (GO:0005634)	Mitochondrion (GO:0005739)
Q9H3U1	Smooth muscle cell associated protein 1							0	0						1	1			1	1	Biological_process unknown (GO:0000004)	Nucleus (GO:0005634)
Q9UHC1	DNA mismatch repair protein Mlh3							0	0								1	1	1	1	DNA repair (GO:0006281)	Nucleus (GO:0005634)
Q9ULT0	Tetratricopeptide repeat domain 7A							0	0				1	1					1	1	Biological_process unknown (GO:0000004)	Nucleus (GO:0005634)	Cytoplasm (GO:0005737)
Q9Y4A5	350/400 kDa PCAF associated factor							0	0						1	1			1	1	Regulation of nucleobase, nucleoside, nucleotide and nucleic acid metabolism (GO:0019219)	Nucleus (GO:0005634)	Mitochondrion (GO:0005739)	Extracellular (GO:0005576)
O15127	Secretory carrier membrane protein 2							0	0				1	1					1	1	Transport (GO:0006810)	Plasma membrane (GO:0005886)	Cytoplasm (GO:0005737)	Secretory granule (GO:0030141)
O95292	VAMP associated protein B							0	0				1	1					1	1	Transport (GO:0006810)	Plasma membrane (GO:0005886)	Membrane fraction (GO:0005624)	Mitochondrion (GO:0005739)
P01891	HLA-A							0	0		1	4							1	4	Immune response (GO:0006955)	Plasma membrane (GO:0005886)	Endoplasmic reticulum (GO:0005783)	Golgi apparatus (GO:0005794)	Extracellular (GO:0005576)	Nucleus (GO:0005634)
P24158	Proteinase 3							0	0						1	1			1	1	Protein metabolism (GO:0019538)	Plasma membrane (GO:0005886)	Lysosome (GO:0005764)	Cytoplasm (GO:0005737)
P26842	CD27							0	0		1	1							1	1	Immune response (GO:0006955)	Plasma membrane (GO:0005886)
Q13596	Sorting nexin 1							0	0				1	1					1	1	-	Plasma membrane (GO:0005886)	Cytoplasm (GO:0005737)	Endosome (GO:0005768)
Q8NHL6	Leukocyte immunoglobulin like receptor subfamily B member 1							0	0						1	1			1	1	Immune response (GO:0006955)	Plasma membrane (GO:0005886)
Q96A65	Exocyst complex component 4							0	0		1	1							1	1	Transport (GO:0006810)	Plasma membrane (GO:0005886)	Cytoplasm (GO:0005737)	Microsome (GO:0005792)	Zymogen granule (GO:0042588)
Q9UBG0	Mannose receptor, C type 2							0	0								1	2	1	2	Biological_process unknown (GO:0000004)	Plasma membrane (GO:0005886)
Q9Y6W8	Inducible T cell costimulator							0	0						1	1			1	1	Immune response (GO:0006955)	Plasma membrane (GO:0005886)
P62841	Ribosomal protein S15							0	0						1	1			1	1	Regulation of nucleobase, nucleoside, nucleotide and nucleic acid metabolism (GO:0019219)	Ribosome (GO:0005840)
Q8NE71	ATP binding cassette 50							0	0								1	1	1	1	Protein metabolism (GO:0019538)	Ribosome (GO:0005840)	Nucleus (GO:0005634)	Cytoplasm (GO:0005737)
P80188	Lipocalin 2							0	0								1	1	1	1	Transport (GO:0006810)	Secretory granule (GO:0030141)	Extracellular (GO:0005576)
O00264	Progesterone receptor membrane component 1							0	0						1	1			1	1	Cell communication (GO:0007154)	Signal transduction (GO:0007165)	Plasma membrane (GO:0005886)
O60566	Mitotic checkpoint kinase MAD3L							0	0				1	1					1	1	Cell communication (GO:0007154)	Signal transduction (GO:0007165)	Kinetochore (GO:0000776)	Nucleus (GO:0005634)	Cytoplasm (GO:0005737)	Chromosome (GO:0005694)
O95399	Urotensin II							0	0				1	1					1	1	Cell communication (GO:0007154)	Signal transduction (GO:0007165)	Plasma membrane (GO:0005886)
P00540	c-Mos							0	0				1	1					1	1	Cell communication (GO:0007154)	Signal transduction (GO:0007165)	Cytoplasm (GO:0005737)
P06756	Integrin alpha V							0	0								1	1	1	1	Cell communication (GO:0007154)	Signal transduction (GO:0007165)	Cell adhesion (GO:0007155)	Plasma membrane (GO:0005886)	Cell surface (GO:0009986)	Nucleus (GO:0005634)	Cytoplasm (GO:0005737)
P08648	Integrin alpha 5							0	0						1	1			1	1	Cell communication (GO:0007154)	Signal transduction (GO:0007165)	Plasma membrane (GO:0005886)
P13861	Protein kinase, cAMP dependent, regulatory type II, alpha							0	0				1	1					1	1	Cell communication (GO:0007154)	Signal transduction (GO:0007165)	Cytoplasm (GO:0005737)	Nucleus (GO:0005634)
P13928	Annexin A8							0	0						1	1			1	1	Cell communication (GO:0007154)	Signal transduction (GO:0007165)	Plasma membrane (GO:0005886)
P15090	Fatty acid binding protein 4							0	0								1	2	1	2	Cell communication (GO:0007154)	Signal transduction (GO:0007165)	Cytoplasm (GO:0005737)
P28676	Grancalcin							0	0						1	2			1	2	Cell communication (GO:0007154)	Signal transduction (GO:0007165)	Plasma membrane (GO:0005886)	Cytoplasm (GO:0005737)
P29376	Protein tyrosine kinase 1							0	0								1	1	1	1	Cell communication (GO:0007154)	Signal transduction (GO:0007165)	Plasma membrane (GO:0005886)	Endoplasmic reticulum (GO:0005783)
P31150	GDP dissociation inhibitor 1							0	0				1	2					1	2	Cell communication (GO:0007154)	Signal transduction (GO:0007165)	Cytoplasm (GO:0005737)
P31151	S100 Calcium binding protein A7							0	0		1	1							1	1	Cell communication (GO:0007154)	Signal transduction (GO:0007165)	Cytoplasm (GO:0005737)	Endoplasmic reticulum (GO:0005783)	Nucleus (GO:0005634)	Plasma membrane (GO:0005886)	Extracellular (GO:0005576)
P35613	CD147							0	0						1	1			1	1	Cell communication (GO:0007154)	Signal transduction (GO:0007165)	-
P48059	LIMS1							0	0						1	1			1	1	Cell communication (GO:0007154)	Signal transduction (GO:0007165)	Cytoplasm (GO:0005737)	Nucleus (GO:0005634)
Q04917	14-3-3 Eta							0	0								1	4	1	4	Cell communication (GO:0007154)	Signal transduction (GO:0007165)	Cytoplasm (GO:0005737)	Nucleus (GO:0005634)
Q07954	Low density lipoprotein receptor-related protein 1							0	0								1	2	1	2	Cell communication (GO:0007154)	Signal transduction (GO:0007165)	Plasma membrane (GO:0005886)	Endoplasmic reticulum (GO:0005783)	Golgi apparatus (GO:0005794)	Endosome (GO:0005768)	Extracellular (GO:0005576)	Nucleus (GO:0005634)
Q12802	A kinase anchoring protein 13							0	0		1	1							1	1	Cell communication (GO:0007154)	Signal transduction (GO:0007165)	Plasma membrane (GO:0005886)	Cytoplasm (GO:0005737)	Nucleus (GO:0005634)
Q14004	Cell division cycle 2 like 5							0	0								1	1	1	1	Cell communication (GO:0007154)	Signal transduction (GO:0007165)	Nucleus (GO:0005634)	Nucleolus (GO:0005730)
Q15276	Rabaptin 5							0	0		1	1							1	1	Cell communication (GO:0007154)	Signal transduction (GO:0007165)	Cytoplasm (GO:0005737)	Endosome (GO:0005768)
Q15691	Microtubule associated protein, RP/EB family, member 1							0	0		1	1							1	1	Cell communication (GO:0007154)	Signal transduction (GO:0007165)	Centrosome (GO:0005813)	Cytoplasm (GO:0005737)
Q15746	Myosin light chain kinase, smooth muscle and non-muscle isozymes							0	0		1	1							1	1	Cell communication (GO:0007154)	Signal transduction (GO:0007165)	Plasma membrane (GO:0005886)
Q96S53	Testis specific protein kinase 2							0	0						1	1			1	1	Cell communication (GO:0007154)	Signal transduction (GO:0007165)	Apoptosis (GO:0006915)	Nucleus (GO:0005634)	Cytoplasm (GO:0005737)
Q9H0H5	RAC GTPase activating protein 1							0	0						1	1			1	1	Cell communication (GO:0007154)	Signal transduction (GO:0007165)	Nucleus (GO:0005634)	Microtubule (GO:0005874)
Q9HBL0	Tensin 1							0	0								1	1	1	1	Cell communication (GO:0007154)	Signal transduction (GO:0007165)	Plasma membrane (GO:0005886)
Q9HCT0	Fibroblast growth factor 22							0	0		1	4							1	4	Cell communication (GO:0007154)	Signal transduction (GO:0007165)	Extracellular (GO:0005576)
Q9NRG9	Aladin							0	0				1	1					1	1	Cell communication (GO:0007154)	Signal transduction (GO:0007165)	Peroxisome (GO:0005777)	Nuclear membrane (GO:0005635)
Q9NYQ8	Multiple epidermal growth factor like domains 1							0	0						1	2			1	2	Cell communication (GO:0007154)	Signal transduction (GO:0007165)	-
Q9UBW5	BIN2							0	0						1	1			1	1	Cell communication (GO:0007154)	Signal transduction (GO:0007165)	Cytoplasm (GO:0005737)
Q9Y336	Sialic acid binding Ig- like lectin 9							0	0						1	2			1	2	Cell communication (GO:0007154)	Signal transduction (GO:0007165)	Integral to membrane (GO:0016021)
P49588	Alanyl tRNA synthetase							0	0								1	1	1	1	Protein metabolism (GO:0019538)	Translation (GO:0043037)	Cytoplasm (GO:0005737)	Mitochondrion (GO:0005739)	Cytosol (GO:0005829)
O43310	KIAA0427							0	0				1	1					1	1
O60870								0	0				1	1					1	1
O75526								0	0						1	1			1	1
O95379								0	0						1	1			1	1
P01042	Kininogen							0	0						1	3			1	3
P01593								0	0								1	1	1	1
P01766								0	0				1	2					1	2
P01781								0	0				1	1					1	1
P01911								0	0		1	2							1	2
P05534								0	0						1	9			1	9
P06127	CD5							0	0						1	1			1	1
P10319								0	0						1	10			1	10
P14207	FOLR 2							0	0		1	1							1	1
P14406	Cytochrome c oxidase, subunit VIIa, polypeptide 2							0	0								1	1	1	1
P15170	G1 to S phase transition 1							0	0				1	2					1	2
P17813	Endoglin							0	0		1	1							1	1
P21802	Fibroblast growth factor receptor 2							0	0								1	1	1	1
P56182								0	0						1	1			1	1
P80748								0	0						1	1			1	1
Q0ZGT2								0	0		1	1							1	1
Q13507	Transient receptor potential cation channel, subfamily C, member 3							0	0		1	1							1	1
Q14766	Latent TGF beta binding protein 1							0	0						1	2			1	2
Q15762	CD226							0	0		1	1							1	1
Q16560								0	0								1	1	1	1
Q5VV67								0	0				1	1					1	1
Q6Y7W6	Trinucleotide repeat containing protein 15							0	0								1	1	1	1
Q86VQ0	C6orf152 protein							0	0								1	1	1	1
Q8NCU4								0	0						1	1			1	1
Q8TD19	NimA related protein kinase 9							0	0		1	1							1	1
Q8WX93								0	0				1	1					1	1
Q96AY3	FK506 binding protein 10							0	0								1	3	1	3
Q96M27								0	0								1	1	1	1
Q96Q06								0	0								1	1	1	1
Q9BSC4	Nucleolar protein 10							0	0				1	1					1	1
Q9BZW7								0	0						1	1			1	1
Q9NUQ6								0	0								1	1	1	1
Q9NY27								0	0				1	1					1	1
Q9P1Z0	Zinc finger and BTB domain containing 4							0	0		1	1							1	1
Q9TNN7								0	0						1	6			1	6
Q9UHB6	Eplin							0	0						1	1			1	1
Q9UHX1								0	0								1	1	1	1
Q9ULD5								0	0				1	1					1	1
O43290	SART1	1	1	1	1	1	1	3	3										0	0	Biological_process unknown (GO:0000004)	Nucleus (GO:0005634)	Cytoplasm (GO:0005737)
Q14005	Interleukin 16	1	1	1	2	1	8	3	11										0	0	Immune response (GO:0006955)	Nucleus (GO:0005634)	Extracellular (GO:0005576)	Cytoplasm (GO:0005737)
O15355	Protein phosphatase magnesium dependent 1 gamma	1	1	1	1	1	1	3	3										0	0	Cell communication (GO:0007154)	Signal transduction (GO:0007165)	-
O75915	GTRAP3-18	1	1	1	1	1	2	3	4										0	0	Cell communication (GO:0007154)	Signal transduction (GO:0007165)	Cytoplasm (GO:0005737)	Plasma membrane (GO:0005886)
P22307	Sterol carrier protein 2	1	1			1	1	2	2										0	0	Transport (GO:0006810)	-
Q9NRY5	C5orf3 protein			1	2	1	2	2	4										0	0	Biological_process unknown (GO:0000004)	-
Q9UHV9	Prefoldin 2			1	2	1	1	2	3										0	0	Protein metabolism (GO:0019538)	-
Q9Y2D5	A kinase anchor protein 2			1	1	1	1	2	2										0	0	Cell growth and/or maintenance (GO:0008151)	Actin cytoskeleton (GO:0015629)	Plasma membrane (GO:0005886)
O00151	PDZ and LIM domain 1			1	1	1	1	2	2										0	0	Biological_process unknown (GO:0000004)	Cytoplasm (GO:0005737)
P05787	Keratin 8			1	4	1	1	2	5										0	0	Cell growth and/or maintenance (GO:0008151)	Cytoplasm (GO:0005737)	Nucleolus (GO:0005730)	Extracellular (GO:0005576)	Cytoskeleton (GO:0005856)	Nucleus (GO:0005634)
P18124	Ribosomal protein L7	1	1	1	1			2	2										0	0	Protein metabolism (GO:0019538)	Cytoplasm (GO:0005737)	Nucleus (GO:0005634)	Ribosome (GO:0005840)	Nucleolus (GO:0005730)	Cytosol (GO:0005829)	Mitochondrion (GO:0005739)
P62750	Ribosomal protein L23a	1	2			1	1	2	3										0	0	Regulation of nucleobase, nucleoside, nucleotide and nucleic acid metabolism (GO:0019219)	Cytoplasm (GO:0005737)	Nucleolus (GO:0005730)	Mitochondrion (GO:0005739)
Q96KP4	Glutamate carboxypeptidase-like protein 1	1	3			1	2	2	5										0	0	Protein metabolism (GO:0019538)	Cytoplasm (GO:0005737)
Q99471	Prefoldin 5			1	2	1	1	2	3										0	0	Protein metabolism (GO:0019538)	Cytoplasm (GO:0005737)	Nucleus (GO:0005634)
Q9NT62	APG3 autophagy 3 like			1	1	1	1	2	2										0	0	Biological_process unknown (GO:0000004)	Cytoplasm (GO:0005737)
Q16760	Diacylglycerol kinase delta	1	1			1	1	2	2										0	0	-	Cytoplasmic vesicle (GO:0016023)
Q14697	Alpha glucosidase II alpha subunit	1	3			1	2	2	5										0	0	Carbohydrate metabolism (GO:0005975)	Endoplasmic reticulum (GO:0005783)	Centrosome (GO:0005813)
Q7L804	RAB11 family interacting protein 2			1	1	1	1	2	2										0	0	Cell growth and/or maintenance (GO:0008151)	Endosome (GO:0005768)	Cytoplasm (GO:0005737)	Plasma membrane (GO:0005886)
O94903	PROSC			1	2	1	2	2	4										0	0	Metabolism (GO:0008152)	Energy pathways (GO:0006091)	Cytoplasm (GO:0005737)
P00167	Cytochrome b-5	1	1	1	1			2	2										0	0	Metabolism (GO:0008152)	Energy pathways (GO:0006091)	Mitochondrion (GO:0005739)
P10515	Dihydrolipoamide S-acetyltransferase	1	1	1	1			2	2										0	0	Metabolism (GO:0008152)	Energy pathways (GO:0006091)	Mitochondrion (GO:0005739)
P13073	Cytochrome c oxidase, subunit 4, isoform 1			1	1	1	1	2	2										0	0	Metabolism (GO:0008152)	Energy pathways (GO:0006091)	Nucleus (GO:0005634)	Cytoplasm (GO:0005737)	Mitochondrion (GO:0005739)
P14927	Ubiquinol cytochrome c reductase binding protein			1	2	1	1	2	3										0	0	Metabolism (GO:0008152)	Energy pathways (GO:0006091)	Mitochondrion (GO:0005739)
P21912	Succinate dehydrogenase complex, subunit B, iron sulfur protein	1	1	1	1			2	2										0	0	Metabolism (GO:0008152)	Energy pathways (GO:0006091)	Mitochondrion (GO:0005739)
P36957	Dihydrolipoamide s-succinyl transferase	1	1	1	1			2	2										0	0	Metabolism (GO:0008152)	Energy pathways (GO:0006091)	Mitochondrion (GO:0005739)	Plasma membrane (GO:0005886)
P42126	Dodecenoyl CoA delta isomerase	1	1			1	1	2	2										0	0	Metabolism (GO:0008152)	Energy pathways (GO:0006091)	Mitochondrion (GO:0005739)
P50213	Isocitrate dehydrogenase 3, alpha subunit	1	1	1	1			2	2										0	0	Metabolism (GO:0008152)	Energy pathways (GO:0006091)	Mitochondrion (GO:0005739)	Extracellular (GO:0005576)
Q9UJ70	N-acetylglucosamine kinase	1	5			1	1	2	6										0	0	Metabolism (GO:0008152)	Energy pathways (GO:0006091)	-
P55268	Laminin, beta-2	1	5			1	2	2	7										0	0	Cell growth and/or maintenance (GO:0008151)	Extracellular (GO:0005576)
Q92896	Golgi apparatus protein 1			1	1	1	1	2	2										0	0	Biological_process unknown (GO:0000004)	Golgi apparatus (GO:0005794)	Plasma membrane (GO:0005886)	Mitochondrion (GO:0005739)
Q96AG4	Leucine rich repeat containing 59			1	1	1	1	2	2										0	0	Biological_process unknown (GO:0000004)	Integral to membrane (GO:0016021)	Membrane fraction (GO:0005624)
Q9UH99	Unc-84 homolog B	1	1			1	1	2	2										0	0	Cell organization and biogenesis (GO:0016043)	Integral to membrane (GO:0016021)	Nucleus (GO:0005634)	Cytoplasm (GO:0005737)
P07339	Cathepsin D	1	1			1	1	2	2										0	0	Protein metabolism (GO:0019538)	Lysosome (GO:0005764)	Extracellular (GO:0005576)	Golgi apparatus (GO:0005794)	Endoplasmic reticulum (GO:0005783)	Mitochondrion (GO:0005739)
Q04837	Single stranded DNA binding protein 1	1	1			1	1	2	2										0	0	Regulation of nucleobase, nucleoside, nucleotide and nucleic acid metabolism (GO:0019219)	Mitochondrion (GO:0005739)	Nucleus (GO:0005634)
O75533	Splicing factor 3B subunit 1	1	1	1	1			2	2										0	0	Regulation of nucleobase, nucleoside, nucleotide and nucleic acid metabolism (GO:0019219)	Nucleus (GO:0005634)
P04908	H2A histone family member M	1	4			1	4	2	8										0	0	Regulation of nucleobase, nucleoside, nucleotide and nucleic acid metabolism (GO:0019219)	Nucleus (GO:0005634)	Nucleolus (GO:0005730)
P17844	DDX5	1	4			1	1	2	5										0	0	Regulation of nucleobase, nucleoside, nucleotide and nucleic acid metabolism (GO:0019219)	Nucleus (GO:0005634)	Nucleolus (GO:0005730)
P20671	Histone 1, H2AD	1	3	1	2			2	5										0	0	Regulation of nucleobase, nucleoside, nucleotide and nucleic acid metabolism (GO:0019219)	Nucleus (GO:0005634)
P62308	Small nuclear ribonucleoprotein polypeptide G	1	1	1	1			2	2										0	0	Regulation of nucleobase, nucleoside, nucleotide and nucleic acid metabolism (GO:0019219)	Nucleus (GO:0005634)	Cytoplasm (GO:0005737)
P62318	Small nuclear ribonucleoprotein polypeptide D3	1	2			1	1	2	3										0	0	Regulation of nucleobase, nucleoside, nucleotide and nucleic acid metabolism (GO:0019219)	Nucleus (GO:0005634)	Nucleolus (GO:0005730)
Q05519	Splicing factor, arginine/serine rich 11			1	2	1	1	2	3										0	0	Regulation of nucleobase, nucleoside, nucleotide and nucleic acid metabolism (GO:0019219)	Nucleus (GO:0005634)	Cytoplasm (GO:0005737)
Q07666	Sam68	1	1			1	1	2	2										0	0	-	Nucleus (GO:0005634)
Q08170	Splicing factor, arginine/serine-rich 4	1	1	1	1			2	2										0	0	Regulation of nucleobase, nucleoside, nucleotide and nucleic acid metabolism (GO:0019219)	Nucleus (GO:0005634)
Q13242	SRp30c			1	2	1	1	2	3										0	0	Protein metabolism (GO:0019538)	Nucleus (GO:0005634)	Nucleolus (GO:0005730)
Q14498	Splicing factor HCC1			1	1	1	1	2	2										0	0	Regulation of nucleobase, nucleoside, nucleotide and nucleic acid metabolism (GO:0019219)	Nucleus (GO:0005634)
Q15366	Poly(rC) binding protein 2			1	4	1	2	2	6										0	0	Regulation of nucleobase, nucleoside, nucleotide and nucleic acid metabolism (GO:0019219)	Nucleus (GO:0005634)	Cytoplasm (GO:0005737)
Q1KMD3	Heterogeneous nuclear ribonucleoprotein U-like 2	1	3			1	2	2	5										0	0	Regulation of nucleobase, nucleoside, nucleotide and nucleic acid metabolism (GO:0019219)	Nucleus (GO:0005634)
Q5JTV8	Lamina associated polypeptide 1B	1	1			1	1	2	2										0	0	Biological_process unknown (GO:0000004)	Nucleus (GO:0005634)	Endoplasmic reticulum (GO:0005783)
Q68DY1	Zinc finger protein 626	1	1			1	2	2	3										0	0	Regulation of nucleobase, nucleoside, nucleotide and nucleic acid metabolism (GO:0019219)	Nucleus (GO:0005634)
Q99590	Splicing factor, arginine/serine-rich 2, interacting protein			1	1	1	1	2	2										0	0	Regulation of nucleobase, nucleoside, nucleotide and nucleic acid metabolism (GO:0019219)	Nucleus (GO:0005634)	Cytoplasm (GO:0005737)
Q9BTT0	Acidic (leucine-rich) nuclear phosphoprotein 32 family member E			1	1	1	5	2	6										0	0	Biological_process unknown (GO:0000004)	Nucleus (GO:0005634)	Nucleolus (GO:0005730)
Q9NYF8	BCL2 associated transcription factor 1			1	1	1	2	2	3										0	0	Regulation of nucleobase, nucleoside, nucleotide and nucleic acid metabolism (GO:0019219)	Nucleus (GO:0005634)	Cytoplasm (GO:0005737)
P17927	Complement receptor 1	1	1			1	1	2	2										0	0	Immune response (GO:0006955)	Plasma membrane (GO:0005886)
P20023	Complement receptor 2	1	1	1	1			2	2										0	0	Immune response (GO:0006955)	Plasma membrane (GO:0005886)	Nucleus (GO:0005634)
Q9UIQ6	Leucyl cystinyl aminopeptidase	1	1			1	1	2	2										0	0	Protein metabolism (GO:0019538)	Plasma membrane (GO:0005886)	Extracellular (GO:0005576)
Q96B97	SH3 domain kinase binding protein 1			1	2	1	3	2	5										0	0	Signal transduction (GO:0007165)	Regulation of signal transduction (GO:0009966)	Cell adhesion (GO:0007155)	Cytoplasm (GO:0005737)	Nucleus (GO:0005634)	Endosome (GO:0005768)	Golgi apparatus (GO:0005794)	Cytoskeleton (GO:0005856)	Cell projection (GO:0042995)
P63220	Ribosomal protein S21			1	1	1	1	2	2										0	0	Protein metabolism (GO:0019538)	Ribosome (GO:0005840)
P84098	Ribosomal protein L19	1	1			1	1	2	2										0	0	Protein metabolism (GO:0019538)	Ribosome (GO:0005840)
P11836	B-lymphocyte cell-surface antigen B1	1	2			1	1	2	3										0	0	Cell communication (GO:0007154)	Signal transduction (GO:0007165)	Transport (GO:0006810)	Plasma membrane (GO:0005886)
P51148	Ras associated protein Rab5C	1	4	1	1			2	5										0	0	Cell communication (GO:0007154)	Signal transduction (GO:0007165)	Endosome (GO:0005768)	Cytoplasm (GO:0005737)	Mitochondrion (GO:0005739)	Cytosol (GO:0005829)
P61225	Ras related protein 2B	1	2	1	1			2	3										0	0	Cell communication (GO:0007154)	Signal transduction (GO:0007165)	Plasma membrane (GO:0005886)
P62826	RAN, member RAS oncogene family	1	3			1	1	2	4										0	0	Cell communication (GO:0007154)	Signal transduction (GO:0007165)	Nucleus (GO:0005634)	Cytoplasm (GO:0005737)	Mitochondrion (GO:0005739)
Q68EM7	Rho GTPase activating protein 17	1	1			1	1	2	2										0	0	Cell communication (GO:0007154)	Signal transduction (GO:0007165)	Cytoplasm (GO:0005737)	Nucleus (GO:0005634)
Q8NB66	Unc-13 homolog C	1	1			1	1	2	2										0	0	Cell communication (GO:0007154)	Signal transduction (GO:0007165)	-
Q8NHV1	GTPase IMAP family member 7	1	1	1	1			2	2										0	0	Cell communication (GO:0007154)	Signal transduction (GO:0007165)	Endoplasmic reticulum (GO:0005783)	Golgi apparatus (GO:0005794)
Q92558	WAVE1			1	1	1	1	2	2										0	0	Cell communication (GO:0007154)	Signal transduction (GO:0007165)	Cytoplasm (GO:0005737)	Plasma membrane (GO:0005886)
Q9NYB0	TERF2IP			1	1	1	1	2	2										0	0	Cell communication (GO:0007154)	Signal transduction (GO:0007165)	-
Q9Y228	TRAF3 interacting JNK activating modulator			1	2	1	1	2	3										0	0	Cell communication (GO:0007154)	Signal transduction (GO:0007165)	Integral to membrane (GO:0016021)
O75410	Ga55			1	1	1	2	2	3										0	0
P01907		1	1			1	5	2	6										0	0
P01912	HLADRB1	1	3			1	2	2	5										0	0
P01918	Major histocompatibility complex, class II DQ beta 1	1	5			1	2	2	7										0	0
P04229		1	3			1	2	2	5										0	0
P20273	SIGLEC2	1	2			1	2	2	4										0	0
P63027	Synaptobrevin 2			1	1	1	1	2	2										0	0
Q30134		1	3	1	1			2	4										0	0
Q8TD55				1	2	1	1	2	3										0	0
Q92835		1	1	1	1			2	2										0	0
Q9NTI5		1	1			1	1	2	2										0	0
Q9NX40				1	3	1	1	2	4										0	0
Q9P1F3				1	1	1	2	2	3										0	0
Q9Y6W5				1	4	1	2	2	6										0	0
O75995	SH3 protein expressed in lymphocytes			1	2			1	2										0	0	Immune response (GO:0006955)	-
P00352	Aldehyde dehydrogenase 1	1	2					1	2										0	0	Aldehyde metabolism (GO:0006081)	-
P16949	Stathmin 1					1	1	1	1										0	0	Cell growth and/or maintenance (GO:0008151)	-
P28062	Proteasome subunit, beta type 8	1	1					1	1										0	0	Protein metabolism (GO:0019538)	-
P55036	Proteasome 26S subunit, non ATPase, 4	1	1					1	1										0	0	Protein metabolism (GO:0019538)	-
P55327	Tumor protein D52					1	1	1	1										0	0	Cell proliferation (GO:0008283)	-
P61960	Ubiquitin fold modifier 1					1	1	1	1										0	0	Biological_process unknown (GO:0000004)	-
Q15847	Adipose most abundant gene transcript 2					1	1	1	1										0	0	Biological_process unknown (GO:0000004)	-
Q1L5Z9	LON peptidase N-terminal domain and ring finger 2			1	1			1	1										0	0	Regulation of nucleobase, nucleoside, nucleotide and nucleic acid metabolism (GO:0019219)	-
Q53EL6	Programmed cell death 4			1	1			1	1										0	0	Apoptosis (GO:0006915)	-
Q53FD0	C14orf140 protein			1	1			1	1										0	0	Biological_process unknown (GO:0000004)	-
Q68E01	Integrator complex subunit 3	1	1					1	1										0	0	Biological_process unknown (GO:0000004)	-
Q6PIU2	KIAA1363	1	1					1	1										0	0	Biological_process unknown (GO:0000004)	-
Q709C8	Vacuolar protein sorting 13C	1	1					1	1										0	0	Biological_process unknown (GO:0000004)	-
Q86WV6	Transmembrane protein 173	1	1					1	1										0	0	Biological_process unknown (GO:0000004)	-
Q8WYQ5	DiGeorge syndrome critical region gene 8			1	1			1	1										0	0	Biological_process unknown (GO:0000004)	-
Q92878	RAD50	1	1					1	1										0	0	Regulation of nucleobase, nucleoside, nucleotide and nucleic acid metabolism (GO:0019219)	-
Q969E4	Transcription elongation factor A (SII)-like 3			1	1			1	1										0	0	Biological_process unknown (GO:0000004)	-
Q96CX2	Potassium channel tetramerisation domain	1	2					1	2										0	0	Transport (GO:0006810)	-
Q96EQ0	SGTB					1	1	1	1										0	0	Biological_process unknown (GO:0000004)	-
Q96HY6	C20orf116 protein			1	4			1	4										0	0	Biological_process unknown (GO:0000004)	-
Q9H098	Chromosome 10 open reading frame 45					1	1	1	1										0	0	Biological_process unknown (GO:0000004)	-
Q9HDC9	Adipocyte plasma membrane-associated protein	1	1					1	1										0	0	Biological_process unknown (GO:0000004)	-
Q9NRF8	CTP synthetase 2			1	1			1	1										0	0	Regulation of nucleobase, nucleoside, nucleotide and nucleic acid metabolism (GO:0019219)	-
Q9NUU7	DEAD (Asp-Glu-Ala-As) box polypeptide 19A	1	1					1	1										0	0	Regulation of nucleobase, nucleoside, nucleotide and nucleic acid metabolism (GO:0019219)	-
Q9UPT8	chromosome 19 open reading frame 7					1	1	1	1										0	0	Biological_process unknown (GO:0000004)	-
P63165	SMT3 suppressor of mif two 3 homolog 1			1	1			1	1										0	0	Regulation of cell cycle (GO:0000074)	Apoptosis (GO:0006915)	Protein modification (GO:0006464)	Nucleus (GO:0005634)	Cytoplasm (GO:0005737)	Microtubule (GO:0005874)
Q7Z6I6	Rho GTPase activating protein 30			1	3			1	3										0	0	Signal transduction (GO:0007165)	Cell communication (GO:0007154)	-
P60983	Glia maturation factor beta			1	3			1	3										0	0	Cell differentiation (GO:0030154)	Cell proliferation (GO:0008283)	Cytoplasm (GO:0005737)	Plasma membrane (GO:0005886)
Q7Z460	CLIP associated protein 1			1	1			1	1										0	0	Cell growth and/or maintenance (GO:0008151)	Centrosome (GO:0005813)	Nucleus (GO:0005634)	Cytoplasm (GO:0005737)	Microtubule (GO:0005874)
O00231	Proteasome 26S subunit, non-ATPase, 11	1	1					1	1										0	0	Protein metabolism (GO:0019538)	Cytoplasm (GO:0005737)	Nucleus (GO:0005634)
O00232	Proteasome 26S subunit, non ATPase, 12	1	1					1	1										0	0	Protein metabolism (GO:0019538)	Cytoplasm (GO:0005737)
O00273	DNA fragmentation factor 45			1	1			1	1										0	0	Protein metabolism (GO:0019538)	Cytoplasm (GO:0005737)	Nucleus (GO:0005634)
O60610	Diaphanous related formin 1					1	2	1	2										0	0	Cell growth and/or maintenance (GO:0008151)	Cytoplasm (GO:0005737)	Mitochondrion (GO:0005739)
O95433	AHSA1			1	1			1	1										0	0	Biological_process unknown (GO:0000004)	Cytoplasm (GO:0005737)	Endoplasmic reticulum (GO:0005783)
P05771	Protein kinase C, beta 1	1	1					1	1										0	0	Signal transduction (GO:0007165)	Cytoplasm (GO:0005737)	Plasma membrane (GO:0005886)	Nucleus (GO:0005634)
P09496	Clathrin light polypeptide A			1	1			1	1										0	0	Cell growth and/or maintenance (GO:0008151)	Cytoplasm (GO:0005737)	Plasma membrane (GO:0005886)	Golgi apparatus (GO:0005794)	Cell surface (GO:0009986)	Perinuclear region (GO:0048471)
P17987	T Complex 1	1	5					1	5										0	0	Protein metabolism (GO:0019538)	Cytoplasm (GO:0005737)	Nucleus (GO:0005634)	Cytosol (GO:0005829)	Microtubule (GO:0005874)
P23381	Tryptophanyl tRNA synthetase			1	1			1	1										0	0	Protein metabolism (GO:0019538)	Cytoplasm (GO:0005737)	Mitochondrion (GO:0005739)
P27361	ERK1	1	1					1	1										0	0	Signal transduction (GO:0007165)	Cytoplasm (GO:0005737)	Nucleus (GO:0005634)	Cytosol (GO:0005829)	Chromosome (GO:0005694)
P27695	Apex nuclease	1	5					1	5										0	0	Regulation of nucleobase, nucleoside, nucleotide and nucleic acid metabolism (GO:0019219)	Cytoplasm (GO:0005737)	Nucleus (GO:0005634)	Endoplasmic reticulum (GO:0005783)	Mitochondrion (GO:0005739)	Nucleolus (GO:0005730)
P30622	CAP-GLY domain containing linker protein 1			1	1			1	1										0	0	Cell growth and/or maintenance (GO:0008151)	Cytoplasm (GO:0005737)
P35237	Protease inhibitor 6			1	1			1	1										0	0	Protein metabolism (GO:0019538)	Cytoplasm (GO:0005737)
P39023	Ribosomal protein L3	1	1					1	1										0	0	Protein metabolism (GO:0019538)	Cytoplasm (GO:0005737)	Nucleolus (GO:0005730)	Ribosome (GO:0005840)
P42768	Wiskott-aldrich syndrome protein	1	1					1	1										0	0	Cell growth and/or maintenance (GO:0008151)	Cytoplasm (GO:0005737)	Nucleus (GO:0005634)	Plasma membrane (GO:0005886)
P48681	Nestin			1	1			1	1										0	0	Cell growth and/or maintenance (GO:0008151)	Cytoplasm (GO:0005737)	Nucleus (GO:0005634)
P49368	Chaperonin containing T complex polypeptide 1, subunit 1	1	2					1	2										0	0	Protein metabolism (GO:0019538)	Cytoplasm (GO:0005737)	Nucleolus (GO:0005730)	Microtubule (GO:0005874)
P49721	Proteasome subunit beta, type 2	1	1					1	1										0	0	Protein metabolism (GO:0019538)	Cytoplasm (GO:0005737)
P50453	Protease inhibitor 9	1	2					1	2										0	0	Protein metabolism (GO:0019538)	Cytoplasm (GO:0005737)	Nucleus (GO:0005634)
P50991	Chaperonin containing T complex polypeptide 1 subunit 4	1	2					1	2										0	0	Protein metabolism (GO:0019538)	Cytoplasm (GO:0005737)	Nucleolus (GO:0005730)	Microtubule (GO:0005874)	Mitochondrion (GO:0005739)
P54136	Arginyl-tRNA synthetase	1	1					1	1										0	0	Protein metabolism (GO:0019538)	Cytoplasm (GO:0005737)	Cytosol (GO:0005829)
P57772	SELB	1	1					1	1										0	0	Protein metabolism (GO:0019538)	Cytoplasm (GO:0005737)
P61353	Ribosomal protein L27	1	1					1	1										0	0	Protein metabolism (GO:0019538)	Cytoplasm (GO:0005737)	Nucleolus (GO:0005730)
P61923	Coatomer protein complex, subunit zeta 1	1	1					1	1										0	0	Transport (GO:0006810)	Cytoplasm (GO:0005737)	Golgi apparatus (GO:0005794)
P62195	Proteasome 26S subunit ATPase 5	1	1					1	1										0	0	Protein metabolism (GO:0019538)	Cytoplasm (GO:0005737)	Nucleus (GO:0005634)
P68032	Actin alpha, cardiac muscle			1	13			1	13										0	0	Cell growth and/or maintenance (GO:0008151)	Cytoplasm (GO:0005737)	Nucleus (GO:0005634)
Q01469	Fatty acid binding protein 5			1	1			1	1										0	0	Transport (GO:0006810)	Cytoplasm (GO:0005737)	Endoplasmic reticulum (GO:0005783)
Q08211	ATP-dependent RNA helicase A	1	1					1	1										0	0	Regulation of nucleobase, nucleoside, nucleotide and nucleic acid metabolism (GO:0019219)	Cytoplasm (GO:0005737)	Nucleus (GO:0005634)	Nucleolus (GO:0005730)	Cytoplasmic vesicle (GO:0016023)	Integral to membrane (GO:0016021)
Q08945	Structure specific recognition protein 1	1	1					1	1										0	0	Regulation of nucleobase, nucleoside, nucleotide and nucleic acid metabolism (GO:0019219)	Cytoplasm (GO:0005737)	Nucleus (GO:0005634)	Nucleolus (GO:0005730)	Chromosome (GO:0005694)
Q13200	Proteasome 26S subunit, non ATPase, 2	1	1					1	1										0	0	Protein metabolism (GO:0019538)	Cytoplasm (GO:0005737)	Cytosol (GO:0005829)
Q13201	Multimerin					1	2	1	2										0	0	Biological_process unknown (GO:0000004)	Cytoplasm (GO:0005737)	Extracellular (GO:0005576)	Plasma membrane (GO:0005886)
Q13642	FHL1	1	1					1	1										0	0	Cell growth and/or maintenance (GO:0008151)	Cytoplasm (GO:0005737)
Q14152	Eukaryotic translation initiation factor 3, subunit 10	1	2					1	2										0	0	Protein metabolism (GO:0019538)	Cytoplasm (GO:0005737)
Q15185	Unactive progesterone receptor 23KD					1	1	1	1										0	0	Protein metabolism (GO:0019538)	Cytoplasm (GO:0005737)	Nucleus (GO:0005634)
Q16401	Proteasome 26S subunit, non ATPase, 5	1	1					1	1										0	0	Protein metabolism (GO:0019538)	Cytoplasm (GO:0005737)
Q8IYM9	Tripartite motif containing protein 22	1	1					1	1										0	0	Regulation of nucleobase, nucleoside, nucleotide and nucleic acid metabolism (GO:0019219)	Cytoplasm (GO:0005737)
Q92598	Heat shock protein 105 kDa			1	3			1	3										0	0	Protein metabolism (GO:0019538)	Cytoplasm (GO:0005737)	Cytosol (GO:0005829)	Nucleus (GO:0005634)
Q92844	I-TRAF			1	1			1	1										0	0	Signal transduction (GO:0007165)	Cytoplasm (GO:0005737)
Q96QK1	Vacuolar protein sorting 35	1	1					1	1										0	0	Transport (GO:0006810)	Cytoplasm (GO:0005737)	Plasma membrane (GO:0005886)	Endoplasmic reticulum (GO:0005783)	Golgi apparatus (GO:0005794)	Endosome (GO:0005768)	Membrane fraction (GO:0005624)
Q9H444	C20orf178 protein			1	3			1	3										0	0	Transport (GO:0006810)	Cytoplasm (GO:0005737)
Q9NRX4	Phosphohistidine phosphatase 1			1	1			1	1										0	0	Biological_process unknown (GO:0000004)	Cytoplasm (GO:0005737)
Q9ULV4	Coronin 1C	1	1					1	1										0	0	Cell growth and/or maintenance (GO:0008151)	Cytoplasm (GO:0005737)
Q9Y262	Eukaryotic translation initiation factor 3, subunit 6 interacting protein	1	1					1	1										0	0	Protein metabolism (GO:0019538)	Cytoplasm (GO:0005737)
O75146	Huntingtin interacting protein 12	1	1					1	1										0	0	Cell growth and/or maintenance (GO:0008151)	Cytoplasmic vesicle (GO:0016023)	Clathrin-coated vesicle (GO:0030136)
P59998	Actin related protein 2/3 complex subunit 4	1	2					1	2										0	0	Cell growth and/or maintenance (GO:0008151)	Cytoskeleton (GO:0005856)	Nucleolus (GO:0005730)
O43504	HBXIP			1	1			1	1										0	0	Immune response (GO:0006955)	Cytosol (GO:0005829)	Nucleus (GO:0005634)
P54578	Ubiquitin specific protease 14	1	1					1	1										0	0	Protein metabolism (GO:0019538)	Cytosol (GO:0005829)
P62330	ADP ribosylation factor 6	1	1					1	1										0	0	Transport (GO:0006810)	Cytosol (GO:0005829)	Endosome (GO:0005768)	Plasma membrane (GO:0005886)	Golgi apparatus (GO:0005794)	Cell projection (GO:0042995)
P16615	Sarcoplasmic/endoplasmic reticulum calcium ATPase 2	1	3					1	3										0	0	Transport (GO:0006810)	Endoplasmic reticulum (GO:0005783)	Cytoplasm (GO:0005737)	Mitochondrion (GO:0005739)
P49257	Lectin mannose binding 1	1	3					1	3										0	0	Protein metabolism (GO:0019538)	Endoplasmic reticulum (GO:0005783)	Golgi apparatus (GO:0005794)
P51571	Signal sequence receptor delta	1	2					1	2										0	0	Transport (GO:0006810)	Endoplasmic reticulum (GO:0005783)	Microsome (GO:0005792)	Mitochondrion (GO:0005739)
P61803	Defender against cell death	1	1					1	1										0	0	Apoptosis (GO:0006915)	Endoplasmic reticulum (GO:0005783)
Q93084	ATPase, Ca++ transporting, ubiquitous	1	2					1	2										0	0	Ion transport (GO:0006811)	Endoplasmic reticulum (GO:0005783)	Sarcoplasmic reticulum (GO:0016529)	Nuclear membrane (GO:0005635)	Mitochondrion (GO:0005739)
Q9BVK6	HSGP25L2G	1	1					1	1										0	0	Biological_process unknown (GO:0000004)	Endoplasmic reticulum (GO:0005783)	Mitochondrion (GO:0005739)
Q9NZ08	Adipocyte derived leucine aminopeptidase	1	2					1	2										0	0	Protein metabolism (GO:0019538)	Endoplasmic reticulum (GO:0005783)	Cytoplasm (GO:0005737)	Mitochondrion (GO:0005739)
Q9UNK0	Syntaxin 8			1	3			1	3										0	0	Transport (GO:0006810)	Endoplasmic reticulum (GO:0005783)	Plasma membrane (GO:0005886)	Endosome (GO:0005768)	Golgi apparatus (GO:0005794)	Cytoplasm (GO:0005737)
O14561	NADH dehydrogenase 1, alpha/beta subcomplex, 1			1	1			1	1										0	0	Metabolism (GO:0008152)	Energy pathways (GO:0006091)	Mitochondrion (GO:0005739)
O75348	ATP6V1G1			1	2			1	2										0	0	Metabolism (GO:0008152)	Energy pathways (GO:0006091)	Lysosome (GO:0005764)
O75380	NADH-ubiquinone oxidoreductase Fe-S protein 6			1	2			1	2										0	0	Metabolism (GO:0008152)	Energy pathways (GO:0006091)	Mitochondrion (GO:0005739)
O75438	NADH dehydrogenase 1 beta subcomplex, 1			1	1			1	1										0	0	Metabolism (GO:0008152)	Energy pathways (GO:0006091)	Integral to membrane (GO:0016021)
P00387	Cytochrome-b5 reductase	1	1					1	1										0	0	Metabolism (GO:0008152)	Energy pathways (GO:0006091)	Endoplasmic reticulum (GO:0005783)	Mitochondrion (GO:0005739)	Plasma membrane (GO:0005886)	Cytoplasm (GO:0005737)
P00390	Glutathione reductase	1	1					1	1										0	0	Metabolism (GO:0008152)	Energy pathways (GO:0006091)	Cytoplasm (GO:0005737)	Mitochondrion (GO:0005739)
P00505	Glutamate oxaloacetate transaminase, mitochondrial	1	1					1	1										0	0	Metabolism (GO:0008152)	Energy pathways (GO:0006091)	Mitochondrion (GO:0005739)	Nucleolus (GO:0005730)
P04066	Fucosidase	1	1					1	1										0	0	Metabolism (GO:0008152)	Energy pathways (GO:0006091)	Lysosome (GO:0005764)	Plasma membrane (GO:0005886)
P05091	Aldehyde dehydrogenase 2	1	2					1	2										0	0	Metabolism (GO:0008152)	Energy pathways (GO:0006091)	Mitochondrion (GO:0005739)	Cytoplasm (GO:0005737)
P05165	Propionyl-CoA carboxylase, alpha subunit	1	1					1	1										0	0	Metabolism (GO:0008152)	Energy pathways (GO:0006091)	Mitochondrion (GO:0005739)	Extracellular (GO:0005576)
P07919	Ubiquinol cytochrome c reductase hinge protein			1	1			1	1										0	0	Metabolism (GO:0008152)	Energy pathways (GO:0006091)	Mitochondrion (GO:0005739)
P08559	Pyruvate dehydrogenase complex, E1-alpha polypeptide 1	1	1					1	1										0	0	Metabolism (GO:0008152)	Energy pathways (GO:0006091)	Mitochondrion (GO:0005739)	Nucleus (GO:0005634)
P09622	Pyruvate dehydrogenase component E3	1	2					1	2										0	0	Metabolism (GO:0008152)	Energy pathways (GO:0006091)	Mitochondrion (GO:0005739)
P09972	Aldolase 3					1	1	1	1										0	0	Metabolism (GO:0008152)	Energy pathways (GO:0006091)	Mitochondrion (GO:0005739)
P10109	Adrenodoxin			1	1			1	1										0	0	Metabolism (GO:0008152)	Energy pathways (GO:0006091)	Mitochondrion (GO:0005739)
P11216	Glycogen phosphorylase, brain type	1	1					1	1										0	0	Metabolism (GO:0008152)	Energy pathways (GO:0006091)	Cytoplasm (GO:0005737)	Nucleus (GO:0005634)
P11766	Alcohol dehydrogenase 5, chi polypeptide	1	2					1	2										0	0	Metabolism (GO:0008152)	Energy pathways (GO:0006091)	Cytoplasm (GO:0005737)	Nucleus (GO:0005634)
P13804	Electron transfer flavoprotein, alpha polypeptide	1	1					1	1										0	0	Metabolism (GO:0008152)	Energy pathways (GO:0006091)	Mitochondrion (GO:0005739)
P14854	Cytochrome c oxidase subunit VI b			1	2			1	2										0	0	Metabolism (GO:0008152)	Energy pathways (GO:0006091)	Mitochondrion (GO:0005739)
P14868	Aspartyl-tRNA synthetase	1	1					1	1										0	0	Metabolism (GO:0008152)	Energy pathways (GO:0006091)	Cytoplasm (GO:0005737)	Cytosol (GO:0005829)
P15121	Aldose reductase	1	1					1	1										0	0	Metabolism (GO:0008152)	Energy pathways (GO:0006091)	Cytoplasm (GO:0005737)	Extracellular (GO:0005576)
P16435	Cytochrome P-450 reductase	1	1					1	1										0	0	Metabolism (GO:0008152)	Energy pathways (GO:0006091)	Endoplasmic reticulum (GO:0005783)	Plasma membrane (GO:0005886)	Mitochondrion (GO:0005739)
P18859	ATP5J			1	2			1	2										0	0	Metabolism (GO:0008152)	Energy pathways (GO:0006091)	-
P19367	Hexokinase 1	1	4					1	4										0	0	Metabolism (GO:0008152)	Energy pathways (GO:0006091)	Cytoplasm (GO:0005737)	Mitochondrial membrane (GO:0005740)	Plasma membrane (GO:0005886)	Mitochondrion (GO:0005739)
P20853	Cytochrome P450, subfamily IIA, polypeptide 7	1	2					1	2										0	0	Metabolism (GO:0008152)	Energy pathways (GO:0006091)	Microsome (GO:0005792)
P22234	Phosphorybosylaminoimidazole carboxylase	1	2					1	2										0	0	Metabolism (GO:0008152)	Energy pathways (GO:0006091)	Nucleus (GO:0005634)
P23526	S adenosylhomocysteine hydrolase	1	2					1	2										0	0	Metabolism (GO:0008152)	Energy pathways (GO:0006091)	Cytoplasm (GO:0005737)
P24752	Acetyl-CoA acetyltransferase	1	3					1	3										0	0	Metabolism (GO:0008152)	Energy pathways (GO:0006091)	Mitochondrion (GO:0005739)	Cytoplasm (GO:0005737)
P28331	NADH ubiquinone oxidoreductase Fe-S protein 1	1	3					1	3										0	0	Metabolism (GO:0008152)	Energy pathways (GO:0006091)	Mitochondrion (GO:0005739)
P30043	Flavin reductase	1	1					1	1										0	0	Metabolism (GO:0008152)	Energy pathways (GO:0006091)	Cytoplasm (GO:0005737)
P31930	Cytochrome bc1	1	1					1	1										0	0	Metabolism (GO:0008152)	Energy pathways (GO:0006091)	Mitochondrion (GO:0005739)	Nucleus (GO:0005634)
P31939	AICAR transformylase, IMP cyclohydrolase	1	2					1	2										0	0	Metabolism (GO:0008152)	Energy pathways (GO:0006091)	-
P34897	Serine hydroxymethyl transferase, mitochondrial	1	2					1	2										0	0	Metabolism (GO:0008152)	Energy pathways (GO:0006091)	Mitochondrion (GO:0005739)	Nucleolus (GO:0005730)
P36542	Mitochondrial ATP synthase, gamma subunit 1	1	1					1	1										0	0	Metabolism (GO:0008152)	Energy pathways (GO:0006091)	-
P40926	Malate dehydrogenase mitochondrial	1	4					1	4										0	0	Metabolism (GO:0008152)	Energy pathways (GO:0006091)	Mitochondrion (GO:0005739)	Nucleolus (GO:0005730)	Extracellular (GO:0005576)
P43034	Platelet activating factor acetylhydrolase IB alpha subunit	1	1					1	1										0	0	Metabolism (GO:0008152)	Energy pathways (GO:0006091)	Cytoplasm (GO:0005737)
P48047	ATP5O					1	1	1	1										0	0	Metabolism (GO:0008152)	Energy pathways (GO:0006091)	Mitochondrion (GO:0005739)
P49189	Aldehyde dehydrogenase 9	1	1					1	1										0	0	Metabolism (GO:0008152)	Energy pathways (GO:0006091)	Cytoplasm (GO:0005737)
P53004	Biliverdin reductase A	1	1					1	1										0	0	Metabolism (GO:0008152)	Energy pathways (GO:0006091)	Cytoplasm (GO:0005737)	Nucleus (GO:0005634)
P55084	Hydroxyacyl dehydrogenase, subunit B	1	3					1	3										0	0	Metabolism (GO:0008152)	Energy pathways (GO:0006091)	Mitochondrion (GO:0005739)
Q02218	2-oxoglutarate dehydrogenase E1 component	1	2					1	2										0	0	Metabolism (GO:0008152)	Energy pathways (GO:0006091)	Mitochondrion (GO:0005739)
Q14204	Dynein, cytoplasmic, heavy polypeptide 1	1	1					1	1										0	0	Metabolism (GO:0008152)	Energy pathways (GO:0006091)	Cytoplasm (GO:0005737)	Golgi apparatus (GO:0005794)	Endosome (GO:0005768)	Lysosome (GO:0005764)	Mitochondrion (GO:0005739)	Plasma membrane (GO:0005886)	Nucleus (GO:0005634)	Nucleolus (GO:0005730)
Q16719	Kynureninase	1	1					1	1										0	0	Metabolism (GO:0008152)	Energy pathways (GO:0006091)	-
Q16864	ATP6V1F					1	1	1	1										0	0	Metabolism (GO:0008152)	Energy pathways (GO:0006091)	Plasma membrane (GO:0005886)	Mitochondrion (GO:0005739)
Q16881	Thioredoxin reductase 1	1	1					1	1										0	0	Metabolism (GO:0008152)	Energy pathways (GO:0006091)	Cytoplasm (GO:0005737)	Extracellular (GO:0005576)	Plasma membrane (GO:0005886)	Nucleus (GO:0005634)
Q3LXA3	DKFZP586B1621 protein	1	1					1	1										0	0	Metabolism (GO:0008152)	Energy pathways (GO:0006091)	-
Q8TEA8	Histidyl tRNA synthetase 2	1	1					1	1										0	0	Metabolism (GO:0008152)	Energy pathways (GO:0006091)	Nucleus (GO:0005634)	Cytoplasm (GO:0005737)
Q96C86	Scavenger mRNA decapping enzyme DcpS	1	1					1	1										0	0	Metabolism (GO:0008152)	Energy pathways (GO:0006091)	Nucleus (GO:0005634)	Cytoplasm (GO:0005737)
Q96G03	Phosphoglucomutase 2	1	1					1	1										0	0	Metabolism (GO:0008152)	Energy pathways (GO:0006091)	-
Q96RP7	Galactose-3-O-sulfotransferase 4	1	1					1	1										0	0	Metabolism (GO:0008152)	Energy pathways (GO:0006091)	Integral to membrane (GO:0016021)
Q9BRA2	Thioredoxin like 5			1	1			1	1										0	0	Metabolism (GO:0008152)	Energy pathways (GO:0006091)	Cytoplasm (GO:0005737)
Q9BX68	Histidine triad nucleotide binding protein 2			1	1			1	1										0	0	Metabolism (GO:0008152)	Energy pathways (GO:0006091)	Mitochondrion (GO:0005739)
Q9BYZ2	Lactate dehydrogenase A like 6B			1	1			1	1										0	0	Metabolism (GO:0008152)	Energy pathways (GO:0006091)	-
Q9H2U2	Inorganic pyrophosphatase 2	1	1					1	1										0	0	Metabolism (GO:0008152)	Energy pathways (GO:0006091)	Mitochondrion (GO:0005739)
Q9H8H3	DKFZP586A0522 protein	1	2					1	2										0	0	Metabolism (GO:0008152)	Energy pathways (GO:0006091)	-
Q9NYU2	UDP glucose ceramide glucosyltransferase like 1	1	1					1	1										0	0	Metabolism (GO:0008152)	Energy pathways (GO:0006091)	Endoplasmic reticulum (GO:0005783)	Mitochondrion (GO:0005739)
Q9UBQ7	Glyoxylate reductase					1	1	1	1										0	0	Metabolism (GO:0008152)	Energy pathways (GO:0006091)	Cytoplasm (GO:0005737)
Q9Y237	Peptidyl prolyl cis/trans isomerase nima interacting, 4					1	1	1	1										0	0	Metabolism (GO:0008152)	Energy pathways (GO:0006091)	Nucleus (GO:0005634)	Cytoplasm (GO:0005737)	Mitochondrion (GO:0005739)
Q9Y6N5	Sulfide quinone reductase like					1	1	1	1										0	0	Metabolism (GO:0008152)	Energy pathways (GO:0006091)	Mitochondrion (GO:0005739)
O00468	Agrin	1	1					1	1										0	0	Cell growth and/or maintenance (GO:0008151)	Extracellular (GO:0005576)
O00584	Ribonuclease 6			1	1			1	1										0	0	Regulation of nucleobase, nucleoside, nucleotide and nucleic acid metabolism (GO:0019219)	Extracellular (GO:0005576)	Cytoplasm (GO:0005737)
P02743	Serum amyloid P	1	1					1	1										0	0	Protein metabolism (GO:0019538)	Extracellular (GO:0005576)	Nucleus (GO:0005634)	Cytoplasm (GO:0005737)
P19823	Inter alpha trypsin inhibitor, heavy chain 2	1	1					1	1										0	0	Protein metabolism (GO:0019538)	Extracellular (GO:0005576)
P45974	Ubiquitin specific protease 5	1	1					1	1										0	0	Protein metabolism (GO:0019538)	Extracellular (GO:0005576)
P61769	Beta 2 microglobulin	1	1					1	1										0	0	Immune response (GO:0006955)	Extracellular (GO:0005576)
Q9GZM7	Lipocalin 7	1	1					1	1										0	0	Transport (GO:0006810)	Extracellular (GO:0005576)
Q9UBX7	Kallikrein 11					1	1	1	1										0	0	Protein metabolism (GO:0019538)	Extracellular (GO:0005576)	Cytoplasm (GO:0005737)
P49023	Paxillin					1	1	1	1										0	0	Signal transduction (GO:0007165)	Focal adhesion (GO:0005925)	Golgi apparatus (GO:0005794)	Plasma membrane (GO:0005886)	Cytoplasm (GO:0005737)	Extracellular matrix (GO:0005578)	Cytosol (GO:0005829)	Membrane fraction (GO:0005624)	Soluble fraction (GO:0005625)
O14662	Syntaxin 16			1	1			1	1										0	0	Transport (GO:0006810)	Golgi apparatus (GO:0005794)	Endoplasmic reticulum (GO:0005783)	Cytoplasm (GO:0005737)
O95295	SNARE associated protein			1	1			1	1										0	0	Transport (GO:0006810)	Golgi apparatus (GO:0005794)	Cytoplasm (GO:0005737)
P54920	SNAP alpha			1	1			1	1										0	0	Transport (GO:0006810)	Golgi apparatus (GO:0005794)	Cytoplasm (GO:0005737)	Lysosome (GO:0005764)
Q08378	Golgin 160					1	1	1	1										0	0	Cell growth and/or maintenance (GO:0008151)	Golgi apparatus (GO:0005794)	Cytoplasm (GO:0005737)	Nucleus (GO:0005634)
Q86VS8	HOOK3			1	2			1	2										0	0	Cell growth and/or maintenance (GO:0008151)	Golgi apparatus (GO:0005794)	Nucleus (GO:0005634)	Cytoplasm (GO:0005737)	Endoplasmic reticulum (GO:0005783)
Q96IX5	Upregulated during skeletal muscle growth 5			1	1			1	1										0	0	Biological_process unknown (GO:0000004)	Integral to membrane (GO:0016021)
Q9H2X3	C-type lectin domain family 4, member M					1	2	1	2										0	0	Signal transduction (GO:0007165)	Integral to membrane (GO:0016021)
P50416	Carnitine palmitoyltransferase 1A	1	1					1	1										0	0	Mitochondrial transport (GO:0006839)	Mitochondrial membrane (GO:0005740)	Mitochondrion (GO:0005739)
Q00325	Solute carrier family 25, member 3	1	1					1	1										0	0	Transport (GO:0006810)	Mitochondrial membrane (GO:0005740)
O43169	Outer mitochondrial membrane cytochrome b5					1	1	1	1										0	0	Transport (GO:0006810)	Mitochondrion (GO:0005739)
P12235	Solute carrier family 25, mitochondrial carrier, member 4	1	1					1	1										0	0	Transport (GO:0006810)	Mitochondrion (GO:0005739)	Nucleus (GO:0005634)
P49748	Acyl CoA dehydrogenase, very long chain	1	1					1	1										0	0	Energy pathways (GO:0006091)	Mitochondrion (GO:0005739)
P52815	Mitochondrial ribosomal protein L12			1	1			1	1										0	0	Regulation of nucleobase, nucleoside, nucleotide and nucleic acid metabolism (GO:0019219)	Mitochondrion (GO:0005739)	Nucleolus (GO:0005730)
P55957	BH3 interacting domain death agonist					1	1	1	1										0	0	Apoptosis (GO:0006915)	Mitochondrion (GO:0005739)	Cytoplasm (GO:0005737)	Cytosol (GO:0005829)	Membrane fraction (GO:0005624)	Lysosome (GO:0005764)
P56134	ATP synthase, H+ transporting, mitochondrial F0 complex, subunit f, isoform 2	1	1					1	1										0	0	Electron transport (GO:0006118)	Mitochondrion (GO:0005739)
Q9H9B4	Sideroflexin 1	1	1					1	1										0	0	Transport (GO:0006810)	Mitochondrion (GO:0005739)	Plasma membrane (GO:0005886)	Cytoplasm (GO:0005737)
Q9UKM9	RNA-binding protein Raly	1	1					1	1										0	0	Regulation of nucleobase, nucleoside, nucleotide and nucleic acid metabolism (GO:0019219)	Mitochondrion (GO:0005739)	Nucleus (GO:0005634)	Nucleus (GO:0005634)	Nucleus (GO:0005634)
O00567	NOP56					1	1	1	1										0	0	Regulation of nucleobase, nucleoside, nucleotide and nucleic acid metabolism (GO:0019219)	Nucleolus (GO:0005730)	Ribosome (GO:0005840)
O76094	SRP72	1	1					1	1										0	0	Protein metabolism (GO:0019538)	Nucleolus (GO:0005730)	Cytoplasm (GO:0005737)	Cytosol (GO:0005829)
P14866	Heterogeneous nuclear protein L	1	3					1	3										0	0	Regulation of nucleobase, nucleoside, nucleotide and nucleic acid metabolism (GO:0019219)	Nucleolus (GO:0005730)	Nucleus (GO:0005634)	Cytoplasm (GO:0005737)	Mitochondrion (GO:0005739)
P62140	Protein phosphatase 1 catalytic subunit beta	1	1					1	1										0	0	Cell growth and/or maintenance (GO:0008151)	Nucleolus (GO:0005730)	Microtubule (GO:0005874)
Q02878	Ribosomal protein L6	1	1					1	1										0	0	Protein metabolism (GO:0019538)	Nucleolus (GO:0005730)	Mitochondrion (GO:0005739)	Ribosome (GO:0005840)
Q92616	GCN1 general control of amino acid synthesis 1 like 1			1	1			1	1										0	0	Protein metabolism (GO:0019538)	Nucleolus (GO:0005730)	Nucleus (GO:0005634)
Q9Y2X3	Nucleolar protein NOP5	1	3					1	3										0	0	Regulation of nucleobase, nucleoside, nucleotide and nucleic acid metabolism (GO:0019219)	Nucleolus (GO:0005730)	Ribosome (GO:0005840)
O14828	Secretory carrier membrane protein 3	1	1					1	1										0	0	-	Nucleus (GO:0005634)
O15347	High mobility group protein 4					1	1	1	1										0	0	Regulation of nucleobase, nucleoside, nucleotide and nucleic acid metabolism (GO:0019219)	Nucleus (GO:0005634)
O43143	DDX15	1	2					1	2										0	0	Regulation of nucleobase, nucleoside, nucleotide and nucleic acid metabolism (GO:0019219)	Nucleus (GO:0005634)	Nucleolus (GO:0005730)
O60739	Translation factor sui1 homolog					1	1	1	1										0	0	Protein metabolism (GO:0019538)	Nucleus (GO:0005634)
O75367	H2A histone family member Y	1	1					1	1										0	0	-	Nucleus (GO:0005634)
O75494	FUS interacting protein 1	1	1					1	1										0	0	-	Nucleus (GO:0005634)	Cytoplasm (GO:0005737)
O75531	Breakpoint cluster region protein 1			1	1			1	1										0	0	Biological_process unknown (GO:0000004)	Nucleus (GO:0005634)	Nucleolus (GO:0005730)
O75643	U5 200kD			1	1			1	1										0	0	Regulation of nucleobase, nucleoside, nucleotide and nucleic acid metabolism (GO:0019219)	Nucleus (GO:0005634)	Nucleolus (GO:0005730)	Mitochondrion (GO:0005739)
O95218	Zinc finger protein 265			1	1			1	1										0	0	Regulation of nucleobase, nucleoside, nucleotide and nucleic acid metabolism (GO:0019219)	Nucleus (GO:0005634)	Cytoplasm (GO:0005737)
P04150	Glucocorticoid receptor	1	1					1	1										0	0	Regulation of nucleobase, nucleoside, nucleotide and nucleic acid metabolism (GO:0019219)	Nucleus (GO:0005634)	Cytoplasm (GO:0005737)	Mitochondrion (GO:0005739)	Plasma membrane (GO:0005886)
P17980	Proteasome 26S subunit, ATPase 3					1	2	1	2										0	0	Protein metabolism (GO:0019538)	Nucleus (GO:0005634)
P26368	U2AF65	1	1					1	1										0	0	RNA metabolism (GO:0016070)	Nucleus (GO:0005634)	Cytoplasm (GO:0005737)	Nucleolus (GO:0005730)
P26599	Polypyrimidine tract binding protein 1	1	1					1	1										0	0	-	Nucleus (GO:0005634)
P27694	Replication factor A protein 1	1	1					1	1										0	0	Regulation of nucleobase, nucleoside, nucleotide and nucleic acid metabolism (GO:0019219)	Nucleus (GO:0005634)	Cytoplasm (GO:0005737)
P28065	Proteasome subunit, beta type, 9	1	1					1	1										0	0	Cell cycle (GO:0007049)	Nucleus (GO:0005634)
P36954	RNA polymerase II subunit I			1	1			1	1										0	0	Regulation of nucleobase, nucleoside, nucleotide and nucleic acid metabolism (GO:0019219)	Nucleus (GO:0005634)
P38919	DDX48	1	2					1	2										0	0	Regulation of nucleobase, nucleoside, nucleotide and nucleic acid metabolism (GO:0019219)	Nucleus (GO:0005634)	Nucleolus (GO:0005730)
P49720	Proteasome subunit beta, type 3	1	2					1	2										0	0	Protein metabolism (GO:0019538)	Nucleus (GO:0005634)	Cytoplasm (GO:0005737)
P49841	Glycogen synthase kinase 3 beta	1	1					1	1										0	0	-	Nucleus (GO:0005634)	Cytoplasm (GO:0005737)
P50402	Emerin			1	1			1	1										0	0	Cell growth and/or maintenance (GO:0008151)	Nucleus (GO:0005634)	Plasma membrane (GO:0005886)	Cytoplasm (GO:0005737)	Endoplasmic reticulum (GO:0005783)	Mitochondrion (GO:0005739)
P51531	SMARCA2			1	1			1	1										0	0	Regulation of nucleobase, nucleoside, nucleotide and nucleic acid metabolism (GO:0019219)	Nucleus (GO:0005634)	Cytoplasm (GO:0005737)
P62191	Proteasome 26S subunit, ATPase 1			1	1			1	1										0	0	Protein metabolism (GO:0019538)	Nucleus (GO:0005634)	Cytoplasm (GO:0005737)
Q01130	Splicing factor, arginine/serine rich 2					1	2	1	2										0	0	Regulation of nucleobase, nucleoside, nucleotide and nucleic acid metabolism (GO:0019219)	Nucleus (GO:0005634)	Nucleolus (GO:0005730)
Q01658	Downregulator of transcription 1			1	1			1	1										0	0	Regulation of nucleobase, nucleoside, nucleotide and nucleic acid metabolism (GO:0019219)	Nucleus (GO:0005634)
Q06587	Ring Finger Protein 1					1	1	1	1										0	0	Regulation of nucleobase, nucleoside, nucleotide and nucleic acid metabolism (GO:0019219)	Nucleus (GO:0005634)	Nucleolus (GO:0005730)	Cytoplasm (GO:0005737)
Q09028	Retinoblastoma binding protein 4	1	1					1	1										0	0	Regulation of nucleobase, nucleoside, nucleotide and nucleic acid metabolism (GO:0019219)	Nucleus (GO:0005634)	Nucleolus (GO:0005730)	Mitochondrion (GO:0005739)
Q10570	Cleavage and polyadenylation specificity factor 1	1	1					1	1										0	0	Regulation of nucleobase, nucleoside, nucleotide and nucleic acid metabolism (GO:0019219)	Nucleus (GO:0005634)
Q12874	Splicing factor 3A, subunit 3					1	1	1	1										0	0	Protein metabolism (GO:0019538)	Nucleus (GO:0005634)	Nucleolus (GO:0005730)
Q13469	NFAT1			1	1			1	1										0	0	Regulation of nucleobase, nucleoside, nucleotide and nucleic acid metabolism (GO:0019219)	Nucleus (GO:0005634)	Cytoplasm (GO:0005737)
Q13547	Histone deacetylase 1	1	1					1	1										0	0	Regulation of nucleobase, nucleoside, nucleotide and nucleic acid metabolism (GO:0019219)	Nucleus (GO:0005634)	Nucleolus (GO:0005730)	Mitochondrion (GO:0005739)
Q13838	HLA-B-associated transcript 1	1	6					1	6										0	0	Regulation of nucleobase, nucleoside, nucleotide and nucleic acid metabolism (GO:0019219)	Nucleus (GO:0005634)	Nucleolus (GO:0005730)
Q14149	Nuclear matrix protein NXP2					1	1	1	1										0	0	Regulation of nucleobase, nucleoside, nucleotide and nucleic acid metabolism (GO:0019219)	Nucleus (GO:0005634)
Q14781	Chromobox homolog 2 (Pc class homolog)					1	1	1	1										0	0	Regulation of nucleobase, nucleoside, nucleotide and nucleic acid metabolism (GO:0019219)	Nucleus (GO:0005634)
Q14839	Chromodomain helicase DNA binding protein 4	1	3					1	3										0	0	Regulation of nucleobase, nucleoside, nucleotide and nucleic acid metabolism (GO:0019219)	Nucleus (GO:0005634)	Nucleolus (GO:0005730)	Mitochondrion (GO:0005739)
Q15006	KIAA0103	1	1					1	1										0	0	Biological_process unknown (GO:0000004)	Nucleus (GO:0005634)
Q15393	Splicing factor 3B, subunit 3	1	1					1	1										0	0	Regulation of nucleobase, nucleoside, nucleotide and nucleic acid metabolism (GO:0019219)	Nucleus (GO:0005634)	Cytoplasm (GO:0005737)
Q15435	Protein phosphatase 1 regulatory subunit 7					1	1	1	1										0	0	Regulation of nucleobase, nucleoside, nucleotide and nucleic acid metabolism (GO:0019219)	Nucleus (GO:0005634)	Cytoplasm (GO:0005737)
Q15637	Splicing factor 1			1	1			1	1										0	0	Regulation of nucleobase, nucleoside, nucleotide and nucleic acid metabolism (GO:0019219)	Nucleus (GO:0005634)
Q6UN15	FIP1 like 1					1	1	1	1										0	0	Biological_process unknown (GO:0000004)	Nucleus (GO:0005634)
Q6UXN9	WD repeat domain 82	1	1					1	1										0	0	Biological_process unknown (GO:0000004)	Nucleus (GO:0005634)
Q7Z6Z7	Upstream regulatory element binding protein 1	1	1					1	1										0	0	Regulation of nucleobase, nucleoside, nucleotide and nucleic acid metabolism (GO:0019219)	Nucleus (GO:0005634)	Cytoplasm (GO:0005737)
Q86U42	Poly adenylate binding protein 2	1	1					1	1										0	0	Regulation of nucleobase, nucleoside, nucleotide and nucleic acid metabolism (GO:0019219)	Nucleus (GO:0005634)	Nucleoplasm (GO:0005654)
Q8IUG5	Myosin XVIIIB			1	2			1	2										0	0	-	Nucleus (GO:0005634)
Q8IVM0	Chromosome 3 open reading frame 6			1	1			1	1										0	0	Biological_process unknown (GO:0000004)	Nucleus (GO:0005634)	Cytoplasm (GO:0005737)
Q8IYB3	Serine arginine repetitive matrix protein 1			1	2			1	2										0	0	-	Nucleus (GO:0005634)
Q8N163	DBC1	1	1					1	1										0	0	Signal transduction (GO:0007165)	Nucleus (GO:0005634)	Cytoplasm (GO:0005737)	Mitochondrion (GO:0005739)
Q8TEM1	NUP210	1	1					1	1										0	0	Transport (GO:0006810)	Nucleus (GO:0005634)	Mitochondrion (GO:0005739)	Nuclear membrane (GO:0005635)
Q92688	APRIL					1	4	1	4										0	0	Biological_process unknown (GO:0000004)	Nucleus (GO:0005634)	Nucleolus (GO:0005730)	Cytoplasm (GO:0005737)
Q96DI7	Splicing factor, 38 kDa	1	1					1	1										0	0	Regulation of nucleobase, nucleoside, nucleotide and nucleic acid metabolism (GO:0019219)	Nucleus (GO:0005634)
Q96I24	FBP3			1	1			1	1										0	0	Regulation of nucleobase, nucleoside, nucleotide and nucleic acid metabolism (GO:0019219)	Nucleus (GO:0005634)
Q96IZ0	PRKC, apoptosis, WT1, regulator			1	2			1	2										0	0	Regulation of nucleobase, nucleoside, nucleotide and nucleic acid metabolism (GO:0019219)	Nucleus (GO:0005634)	Cytoplasm (GO:0005737)	Endoplasmic reticulum (GO:0005783)	Plasma membrane (GO:0005886)
Q96PK6	RNA binding motif protein 14	1	1					1	1										0	0	-	Nucleus (GO:0005634)
Q99633	Pre mRNA splicing factor 18					1	2	1	2										0	0	Regulation of nucleobase, nucleoside, nucleotide and nucleic acid metabolism (GO:0019219)	Nucleus (GO:0005634)
Q9GZT3	C14orf156 protein			1	2			1	2										0	0	Regulation of nucleobase, nucleoside, nucleotide and nucleic acid metabolism (GO:0019219)	Nucleus (GO:0005634)
Q9NQG5	C20ORF77 protein			1	1			1	1										0	0	Regulation of nucleobase, nucleoside, nucleotide and nucleic acid metabolism (GO:0019219)	Nucleus (GO:0005634)
Q9NRL2	Bromodomain adjacent to zinc finger domain 1A			1	1			1	1										0	0	Regulation of nucleobase, nucleoside, nucleotide and nucleic acid metabolism (GO:0019219)	Nucleus (GO:0005634)
Q9NXR1	NUDE1			1	1			1	1										0	0	Cell growth and/or maintenance (GO:0008151)	Nucleus (GO:0005634)	Centrosome (GO:0005813)	Cytoplasm (GO:0005737)
Q9NZB2	C9orf10 protein			1	1			1	1										0	0	Biological_process unknown (GO:0000004)	Nucleus (GO:0005634)
Q9UKA9	Polypyrimidine tract binding protein 2	1	1					1	1										0	0	Regulation of nucleobase, nucleoside, nucleotide and nucleic acid metabolism (GO:0019219)	Nucleus (GO:0005634)	Nucleolus (GO:0005730)
Q9UKJ3	G patch domain containing 8			1	1			1	1										0	0	Biological_process unknown (GO:0000004)	Nucleus (GO:0005634)
Q9UQ35	SRRM2			1	1			1	1										0	0	Regulation of nucleobase, nucleoside, nucleotide and nucleic acid metabolism (GO:0019219)	Nucleus (GO:0005634)	Cytoplasm (GO:0005737)
Q9Y3B4	Pre mRNA branch site protein p14					1	1	1	1										0	0	Regulation of nucleobase, nucleoside, nucleotide and nucleic acid metabolism (GO:0019219)	Nucleus (GO:0005634)	Nucleolus (GO:0005730)
Q9Y4E1	KIAA0592			1	1			1	1										0	0	Biological_process unknown (GO:0000004)	Nucleus (GO:0005634)	Cytoplasm (GO:0005737)
Q9Y5B9	FACTp140	1	1					1	1										0	0	Regulation of nucleobase, nucleoside, nucleotide and nucleic acid metabolism (GO:0019219)	Nucleus (GO:0005634)	Cytoplasm (GO:0005737)
Q9Y608	LRRFIP2			1	2			1	2										0	0	Biological_process unknown (GO:0000004)	Nucleus (GO:0005634)
O75351	Vacuolar protein sorting 4B					1	1	1	1										0	0	Transport (GO:0006810)	Perinuclear region (GO:0048471)
O75955	Flotillin 1	1	4					1	4										0	0	Cell growth and/or maintenance (GO:0008151)	Plasma membrane (GO:0005886)	Kinetochore (GO:0000776)
O95183	Vesicle associated membrane protein 5			1	1			1	1										0	0	Transport (GO:0006810)	Plasma membrane (GO:0005886)
P01909	Major histocompatibility complex, class II, DQ alpha-1					1	1	1	1										0	0	Immune response (GO:0006955)	Plasma membrane (GO:0005886)
P11171	Erythrocyte membrane protein band 4.1	1	1					1	1										0	0	Cell growth and/or maintenance (GO:0008151)	Plasma membrane (GO:0005886)	Nucleus (GO:0005634)	Cytoplasm (GO:0005737)	Centrosome (GO:0005813)
P15924	Desmoplakin I	1	1					1	1										0	0	Cell growth and/or maintenance (GO:0008151)	Plasma membrane (GO:0005886)	Cytoplasm (GO:0005737)	Nucleus (GO:0005634)	Nucleolus (GO:0005730)	Extracellular (GO:0005576)	Cytoskeleton (GO:0005856)
P21854	CD72	1	1					1	1										0	0	Immune response (GO:0006955)	Plasma membrane (GO:0005886)
P40259	Ig beta	1	1					1	1										0	0	Immune response (GO:0006955)	Plasma membrane (GO:0005886)	Cytoplasm (GO:0005737)
Q15942	Zyxin			1	1			1	1										0	0	Signal transduction (GO:0007165)	Plasma membrane (GO:0005886)	Cytoplasm (GO:0005737)	Nucleus (GO:0005634)
Q16853	Amine oxidase, copper-containing, 3	1	2					1	2										0	0	Immune response (GO:0006955)	Plasma membrane (GO:0005886)
Q8N8A2	Ankyrin repeat domain 44	1	2					1	2										0	0	Biological_process unknown (GO:0000004)	Plasma membrane (GO:0005886)
Q8WVM8	Sec1 family domain containing 1	1	1					1	1										0	0	Transport (GO:0006810)	Plasma membrane (GO:0005886)	Golgi apparatus (GO:0005794)	Nucleus (GO:0005634)
Q9BV40	Vesicle associated membrane protein 8			1	1			1	1										0	0	Transport (GO:0006810)	Plasma membrane (GO:0005886)	Endosome (GO:0005768)	Secretory granule (GO:0030141)	Golgi apparatus (GO:0005794)	Endoplasmic reticulum (GO:0005783)	Zymogen granule (GO:0042588)
Q9BZZ2	SIGLEC1					1	1	1	1										0	0	Immune response (GO:0006955)	Plasma membrane (GO:0005886)
Q9HDC5	Junctophilin 1			1	1			1	1										0	0	Cell growth and/or maintenance (GO:0008151)	Plasma membrane (GO:0005886)	Endoplasmic reticulum (GO:0005783)	Nucleus (GO:0005634)
Q9NVD7	Parvin alpha	1	1					1	1										0	0	Cell growth and/or maintenance (GO:0008151)	Plasma membrane (GO:0005886)	Nucleus (GO:0005634)
Q9UEY8	Adducin 3	1	1					1	1										0	0	Cell growth and/or maintenance (GO:0008151)	Plasma membrane (GO:0005886)
P61009	Signal peptidase complex subunit 3 homolog	1	1					1	1										0	0	Protein metabolism (GO:0019538)	Protein modification (GO:0006464)	-
Q99460	Proteasome 26S subunit, non ATPase 1	1	1					1	1										0	0	Protein metabolism (GO:0019538)	Proteolysis and peptidolysis (GO:0006508)	Cytoplasm (GO:0005737)	Cytosol (GO:0005829)	Nucleus (GO:0005634)
P22392	Nucleoside diphosphate kinase B					1	2	1	2										0	0	Signal transduction (GO:0007165)	Regulation of nucleobase, nucleoside, nucleotide and nucleic acid metabolism (GO:0019219)	Nucleus (GO:0005634)	Cytoplasm (GO:0005737)	Microtubule (GO:0005874)	Intermediate filament (GO:0005882)	Plasma membrane (GO:0005886)	Mitochondrion (GO:0005739)
Q9BYM8	Chromosome 20 open reading frame 18					1	1	1	1										0	0	Protein metabolism (GO:0019538)	Regulation of nucleobase, nucleoside, nucleotide and nucleic acid metabolism (GO:0019219)	Cytoplasm (GO:0005737)	Nucleus (GO:0005634)
P26373	Ribosomal protein L13	1	1					1	1										0	0	Protein metabolism (GO:0019538)	Ribosome (GO:0005840)	Nucleolus (GO:0005730)	Mitochondrion (GO:0005739)	Nucleus (GO:0005634)
P30419	N-myristoyl transferase 1	1	2					1	2										0	0	Protein metabolism (GO:0019538)	Ribosome (GO:0005840)	Nucleus (GO:0005634)
P40429	Ribosomal protein L13a	1	1					1	1										0	0	Protein metabolism (GO:0019538)	Ribosome (GO:0005840)	Nucleolus (GO:0005730)	Cytoplasm (GO:0005737)
P50914	Ribosomal protein L14	1	1					1	1										0	0	Protein metabolism (GO:0019538)	Ribosome (GO:0005840)	Nucleolus (GO:0005730)
P62244	Ribosomal protein S15a	1	2					1	2										0	0	Protein metabolism (GO:0019538)	Ribosome (GO:0005840)
P62899	Ribosomal protein L31					1	1	1	1										0	0	Protein metabolism (GO:0019538)	Ribosome (GO:0005840)	Nucleolus (GO:0005730)
P62906	Ribosomal protein L10a	1	1					1	1										0	0	Protein metabolism (GO:0019538)	Ribosome (GO:0005840)	Nucleolus (GO:0005730)
Q8WXH0	Nesprin 2					1	1	1	1										0	0	Cell growth and/or maintenance (GO:0008151)	Sarcoplasmic reticulum (GO:0016529)	Plasma membrane (GO:0005886)	Nucleus (GO:0005634)	Nucleolus (GO:0005730)	Cytoplasm (GO:0005737)
O43684	Mitotic checkpoint protein BUB3	1	1					1	1										0	0	Regulation of cell cycle (GO:0000074)	Signal transduction (GO:0007165)	Kinetochore (GO:0000776)	Cytoplasm (GO:0005737)	Nucleus (GO:0005634)	Nucleolus (GO:0005730)	Chromosome (GO:0005694)	Mitochondrion (GO:0005739)
O43852	Calumenin			1	1			1	1										0	0	Cell communication (GO:0007154)	Signal transduction (GO:0007165)	Endoplasmic reticulum (GO:0005783)	Golgi apparatus (GO:0005794)	Extracellular (GO:0005576)	Mitochondrion (GO:0005739)	Nucleus (GO:0005634)
O75396	SEC22B	1	1					1	1										0	0	Cell communication (GO:0007154)	Signal transduction (GO:0007165)	Endoplasmic reticulum (GO:0005783)	Mitochondrion (GO:0005739)
O94804	Serine/Threonine protein kinase 10					1	2	1	2										0	0	Cell communication (GO:0007154)	Signal transduction (GO:0007165)	-
O94906	C20orf14 protein	1	2					1	2										0	0	Cell communication (GO:0007154)	Signal transduction (GO:0007165)	Nucleus (GO:0005634)
O95400	CD2 antigen binding protein 2					1	1	1	1										0	0	Cell communication (GO:0007154)	Signal transduction (GO:0007165)	Cytoplasm (GO:0005737)	Nucleus (GO:0005634)
O95861	PAP inositol-1,4-phosphatase	1	1					1	1										0	0	Cell communication (GO:0007154)	Signal transduction (GO:0007165)	-
P07602	Prosaposin					1	2	1	2										0	0	Cell communication (GO:0007154)	Signal transduction (GO:0007165)	Lysosome (GO:0005764)	Extracellular (GO:0005576)	Plasma membrane (GO:0005886)
P09326	CD48 antigen	1	1					1	1										0	0	Cell communication (GO:0007154)	Signal transduction (GO:0007165)	Plasma membrane (GO:0005886)
P10301	Ras related protein	1	1					1	1										0	0	Cell communication (GO:0007154)	Signal transduction (GO:0007165)	Plasma membrane (GO:0005886)	Endoplasmic reticulum (GO:0005783)
P11912	Ig alpha					1	1	1	1										0	0	Cell communication (GO:0007154)	Signal transduction (GO:0007165)	-
P17252	Protein kinase C alpha	1	1					1	1										0	0	Cell communication (GO:0007154)	Signal transduction (GO:0007165)	Nucleus (GO:0005634)	Cytoplasm (GO:0005737)	Plasma membrane (GO:0005886)	Synapse (GO:0045202)	Perinuclear region (GO:0048471)
P27105	Stomatin	1	1					1	1										0	0	Cell communication (GO:0007154)	Signal transduction (GO:0007165)	Cytoplasm (GO:0005737)	Plasma membrane (GO:0005886)	Cytoplasmic vesicle (GO:0016023)	Nucleus (GO:0005634)
P32456	GBP2					1	1	1	1										0	0	Cell communication (GO:0007154)	Signal transduction (GO:0007165)	Cytoplasm (GO:0005737)
P35626	Beta adrenergic receptor kinase 2			1	1			1	1										0	0	Cell communication (GO:0007154)	Signal transduction (GO:0007165)	Cytoplasm (GO:0005737)	Plasma membrane (GO:0005886)
P37235	Visinin like protein 3			1	2			1	2										0	0	Cell communication (GO:0007154)	Signal transduction (GO:0007165)	-
P41240	Csk	1	1					1	1										0	0	Cell communication (GO:0007154)	Signal transduction (GO:0007165)	Cytoplasm (GO:0005737)	Plasma membrane (GO:0005886)	Early endosome (GO:0005769)	Late endosome (GO:0005770)
P46060	GTPase activating protein Ran 1					1	1	1	1										0	0	Cell communication (GO:0007154)	Signal transduction (GO:0007165)	Cytoplasm (GO:0005737)	Nucleus (GO:0005634)	Kinetochore (GO:0000776)	Microtubule (GO:0005874)
P46109	CRKL					1	1	1	1										0	0	Cell communication (GO:0007154)	Signal transduction (GO:0007165)	Cytoplasm (GO:0005737)	Nucleus (GO:0005634)
P48426	Phosphatidylinositol-4-phosphate 5-kinase, type II, alpha	1	2					1	2										0	0	Cell communication (GO:0007154)	Signal transduction (GO:0007165)	-
P49321	Nuclear autoantigenic sperm protein					1	2	1	2										0	0	Cell communication (GO:0007154)	Signal transduction (GO:0007165)	Nucleus (GO:0005634)	Cytoplasm (GO:0005737)
P49773	Histidine triad nucleotide binding protein			1	1			1	1										0	0	Cell communication (GO:0007154)	Signal transduction (GO:0007165)	Cytoplasm (GO:0005737)	Nucleus (GO:0005634)
P50570	Dynamin 2	1	1					1	1										0	0	Cell communication (GO:0007154)	Signal transduction (GO:0007165)	Cytoskeleton (GO:0005856)	Perinuclear region (GO:0048471)	Cell surface (GO:0009986)	Mitochondrion (GO:0005739)
P50851	LBA					1	1	1	1										0	0	Cell communication (GO:0007154)	Signal transduction (GO:0007165)	Golgi apparatus (GO:0005794)	Lysosome (GO:0005764)	Plasma membrane (GO:0005886)	Endoplasmic reticulum (GO:0005783)	Cytoplasmic vesicle (GO:0016023)
P55008	Allograft inflammatory factor 1			1	1			1	1										0	0	Cell communication (GO:0007154)	Signal transduction (GO:0007165)	Nucleus (GO:0005634)	Cytoplasm (GO:0005737)
P56199	Integrin alpha 1					1	1	1	1										0	0	Cell communication (GO:0007154)	Signal transduction (GO:0007165)	Plasma membrane (GO:0005886)	Cytoplasm (GO:0005737)	Extracellular (GO:0005576)
P61006	RAB8	1	3					1	3										0	0	Cell communication (GO:0007154)	Signal transduction (GO:0007165)	Nucleus (GO:0005634)	Plasma membrane (GO:0005886)	Cytoplasm (GO:0005737)	Golgi apparatus (GO:0005794)	Zymogen granule (GO:0042588)	Mitochondrion (GO:0005739)
P61019	Ras associated protein Rab2	1	1					1	1										0	0	Cell communication (GO:0007154)	Signal transduction (GO:0007165)	Golgi apparatus (GO:0005794)	Endoplasmic reticulum (GO:0005783)	Cytoplasm (GO:0005737)	Mitochondrion (GO:0005739)	Cytosol (GO:0005829)
P61020	Ras associated protein Rab5B	1	1					1	1										0	0	Cell communication (GO:0007154)	Signal transduction (GO:0007165)	Plasma membrane (GO:0005886)	Endosome (GO:0005768)
P61601	Neurocalcin delta			1	1			1	1										0	0	Cell communication (GO:0007154)	Signal transduction (GO:0007165)	Cytoplasm (GO:0005737)
P62491	Ras family, member rab 11A	1	1					1	1										0	0	Cell communication (GO:0007154)	Signal transduction (GO:0007165)	Golgi apparatus (GO:0005794)	Mitochondrion (GO:0005739)
P63000	Ras related C3 botulinum toxin substrate 1			1	1			1	1										0	0	Cell communication (GO:0007154)	Signal transduction (GO:0007165)	Cytoplasm (GO:0005737)	Cell projection (GO:0042995)	Plasma membrane (GO:0005886)	Membrane fraction (GO:0005624)	Zymogen granule (GO:0042588)
P63098	Calcineurin B subunit isoform 1					1	1	1	1										0	0	Cell communication (GO:0007154)	Signal transduction (GO:0007165)	Cytoplasm (GO:0005737)	Nucleus (GO:0005634)	Plasma membrane (GO:0005886)
P63211	Transducin gamma polypeptide					1	1	1	1										0	0	Cell communication (GO:0007154)	Signal transduction (GO:0007165)	Plasma membrane (GO:0005886)
P80303	Nucleobindin 2			1	1			1	1										0	0	Cell communication (GO:0007154)	Signal transduction (GO:0007165)	Golgi apparatus (GO:0005794)	Cytoplasm (GO:0005737)	Plasma membrane (GO:0005886)	Extracellular (GO:0005576)	Nucleus (GO:0005634)
P84074	Hippocalcin					1	1	1	1										0	0	Cell communication (GO:0007154)	Signal transduction (GO:0007165)	Cytoplasm (GO:0005737)	Nucleus (GO:0005634)
Q00722	Phospholipase C, beta 2	1	1					1	1										0	0	Cell communication (GO:0007154)	Signal transduction (GO:0007165)	Cytoplasm (GO:0005737)	Extracellular (GO:0005576)	Nucleus (GO:0005634)
Q12913	Protein tyrosine phosphatase receptor, typeJ			1	1			1	1										0	0	Cell communication (GO:0007154)	Signal transduction (GO:0007165)	Plasma membrane (GO:0005886)
Q13043	STE20 like kinase MST1	1	1					1	1										0	0	Cell communication (GO:0007154)	Signal transduction (GO:0007165)	Cytoplasm (GO:0005737)	Nucleus (GO:0005634)	Cytosol (GO:0005829)	Perinuclear region (GO:0048471)
Q13576	IQGAP2	1	2					1	2										0	0	Cell communication (GO:0007154)	Signal transduction (GO:0007165)	Cytoplasm (GO:0005737)
Q14011	Cold inducible RNA binding protein					1	1	1	1										0	0	Cell communication (GO:0007154)	Signal transduction (GO:0007165)	Nucleus (GO:0005634)
Q14254	Flotillin 2	1	1					1	1										0	0	Cell communication (GO:0007154)	Signal transduction (GO:0007165)	Plasma membrane (GO:0005886)
Q14344	Guanine nucleotide binding protein, alpha 13	1	1					1	1										0	0	Cell communication (GO:0007154)	Signal transduction (GO:0007165)	Plasma membrane (GO:0005886)
Q14683	SMC1	1	5					1	5										0	0	Cell communication (GO:0007154)	Signal transduction (GO:0007165)	Nucleus (GO:0005634)	Nucleolus (GO:0005730)	Chromosome (GO:0005694)	Cytoplasm (GO:0005737)	Kinetochore (GO:0000776)
Q16181	Cell division cycle 10	1	3					1	3										0	0	Cell communication (GO:0007154)	Signal transduction (GO:0007165)	Cytoskeleton (GO:0005856)	Nucleolus (GO:0005730)	Mitochondrion (GO:0005739)	Nucleus (GO:0005634)	Cytoplasm (GO:0005737)
Q16527	Cysteine and glycine rich protein 2			1	1			1	1										0	0	Cell communication (GO:0007154)	Signal transduction (GO:0007165)	Nucleus (GO:0005634)
Q16555	Collapsin response mediator protein 2	1	4					1	4										0	0	Cell communication (GO:0007154)	Signal transduction (GO:0007165)	Cytoplasm (GO:0005737)	Nucleus (GO:0005634)	Microtubule (GO:0005874)
Q16799	Reticulon 1			1	1			1	1										0	0	Cell communication (GO:0007154)	Signal transduction (GO:0007165)	Endoplasmic reticulum (GO:0005783)
Q6IBS0	A6RP	1	1					1	1										0	0	Cell communication (GO:0007154)	Signal transduction (GO:0007165)	Cytoplasm (GO:0005737)
Q8N5H7	SH2D3C	1	1					1	1										0	0	Cell communication (GO:0007154)	Signal transduction (GO:0007165)	-
Q92888	Rho guanine nucleotide exchange factor 1			1	1			1	1										0	0	Cell communication (GO:0007154)	Signal transduction (GO:0007165)	Plasma membrane (GO:0005886)	Cytoplasm (GO:0005737)
Q92930	RAB8B protein					1	1	1	1										0	0	Cell communication (GO:0007154)	Signal transduction (GO:0007165)	Cytoplasmic vesicle (GO:0016023)	Cytoplasm (GO:0005737)	Plasma membrane (GO:0005886)
Q96FQ6	S100 calcium binding protein A16			1	1			1	1										0	0	Cell communication (GO:0007154)	Signal transduction (GO:0007165)	Nucleolus (GO:0005730)
Q96KB5	PDZ binding kinase			1	1			1	1										0	0	Cell communication (GO:0007154)	Signal transduction (GO:0007165)	Cytoplasm (GO:0005737)	Nucleus (GO:0005634)
Q96Q27	ASB2			1	1			1	1										0	0	Cell communication (GO:0007154)	Signal transduction (GO:0007165)	Cytoplasm (GO:0005737)
Q96SB3	Protein phosphatase 1, regulatory subunit 9B			1	1			1	1										0	0	Cell communication (GO:0007154)	Signal transduction (GO:0007165)	Plasma membrane (GO:0005886)	Cytoplasm (GO:0005737)	Nucleus (GO:0005634)
Q9BSJ8	MBC2	1	4					1	4										0	0	Cell communication (GO:0007154)	Signal transduction (GO:0007165)	Plasma membrane (GO:0005886)	Microsome (GO:0005792)	Golgi apparatus (GO:0005794)	Endoplasmic reticulum (GO:0005783)	Mitochondrion (GO:0005739)
Q9H0E9	Bromodomain containing 8			1	1			1	1										0	0	Cell communication (GO:0007154)	Signal transduction (GO:0007165)	Nucleus (GO:0005634)
Q9H0U4	RAB1B	1	6					1	6										0	0	Cell communication (GO:0007154)	Signal transduction (GO:0007165)	Cytoplasmic vesicle (GO:0016023)	Endoplasmic reticulum (GO:0005783)	Golgi apparatus (GO:0005794)	Mitochondrion (GO:0005739)	Cytosol (GO:0005829)
Q9H3P7	Golgi complex associated protein 1	1	1					1	1										0	0	Cell communication (GO:0007154)	Signal transduction (GO:0007165)	Golgi apparatus (GO:0005794)	Cytoplasm (GO:0005737)
Q9NWQ8	PAG			1	2			1	2										0	0	Cell communication (GO:0007154)	Signal transduction (GO:0007165)	Plasma membrane (GO:0005886)	Extracellular (GO:0005576)	Cytoplasm (GO:0005737)
Q9UBV8	PEFLIN			1	2			1	2										0	0	Cell communication (GO:0007154)	Signal transduction (GO:0007165)	Cytoplasm (GO:0005737)
Q9Y3L3	SH3 domain binding protein 1			1	2			1	2										0	0	Cell communication (GO:0007154)	Signal transduction (GO:0007165)	-
Q9Y4J8	Dystrobrevin alpha			1	1			1	1										0	0	Cell communication (GO:0007154)	Signal transduction (GO:0007165)	Cytoplasm (GO:0005737)	Extracellular (GO:0005576)	Nucleus (GO:0005634)
Q9Y5K6	CD2 associated protein					1	1	1	1										0	0	Cell communication (GO:0007154)	Signal transduction (GO:0007165)	Cytoplasm (GO:0005737)
Q9NVA2	Septin 11	1	3					1	3										0	0	Cell cycle (GO:0007049)	Vesicle-mediated transport (GO:0016192)	Perinuclear region (GO:0048471)	Cytoplasm (GO:0005737)	Microtubule (GO:0005874)
A2VEC9						1	1	1	1										0	0
O00170	AH receptor-interacting protein					1	1	1	1										0	0
O00222	Glutamate receptor, metabotropic, 8			1	1			1	1										0	0
O00422	Sin3 associated polypeptide, 18 kd			1	1			1	1										0	0
O14786	Neuropilin 1	1	1					1	1										0	0
O15069		1	1					1	1										0	0
O43294		1	1					1	1										0	0
O60237	Protein phosphatase 1 regulatory subunit 12B	1	1					1	1										0	0
O60240	Perilipin	1	1					1	1										0	0
O60711	Leupaxin	1	1					1	1										0	0
O60784	TOM1			1	1			1	1										0	0
O94888				1	1			1	1										0	0
O95425	Supervillin			1	1			1	1										0	0
P01597		1	1					1	1										0	0
P01606		1	1					1	1										0	0
P01771		1	1					1	1										0	0
P01916		1	4					1	4										0	0
P01919		1	4					1	4										0	0
P03989						1	5	1	5										0	0
P11509	Cytochrome P450, subfamily IIA, polypeptide 6	1	3					1	3										0	0
P18463				1	12			1	12										0	0
P19404	NADH ubiquinone oxidoreductase flavoprotein 2					1	1	1	1										0	0
P20591	MxA					1	1	1	1										0	0
P22105	Tenascin XB	1	1					1	1										0	0
P29350	Protein tyrosine phosphatase, non-receptor type 6	1	6					1	6										0	0
P30453				1	12			1	12										0	0
P30479				1	13			1	13										0	0
P30492				1	11			1	11										0	0
P30499						1	8	1	8										0	0
P30501				1	11			1	11										0	0
P30512				1	12			1	12										0	0
P30685				1	12			1	12										0	0
P31040	Succinate dehydrogenase 2, flavoprotein subunit	1	1					1	1										0	0
P32455	GBP1	1	2					1	2										0	0
P42331	Rho GTPase activating protein 25	1	1					1	1										0	0
P47985	Ubiquinol cytochrome C reductase rieske iron sulfur					1	1	1	1										0	0
P51572	BAP31	1	2					1	2										0	0
P52735	VAV2	1	1					1	1										0	0
P55786	Aminopeptidase puromycin sensitive	1	1					1	1										0	0
P62333	Proteasome 26S subunit, ATPase, 6					1	1	1	1										0	0
Q07000				1	15			1	15										0	0
Q07866	Kinesin 2			1	1			1	1										0	0
Q10567	Adaptin, beta 1	1	1					1	1										0	0
Q10588	Bone marrow stromal cell antigen 1			1	2			1	2										0	0
Q12904	Endothelial monocyte activating polypeptide 2					1	1	1	1										0	0
Q13510	Acid ceramidase			1	1			1	1										0	0
Q14651	Plastin 1			1	3			1	3										0	0
Q15005	Signal peptidase complex subunit 2 homolog	1	2					1	2										0	0
Q15029	U5 snRNP-specific protein, 116 kD	1	2					1	2										0	0
Q15643	Thryoid hormone receptor interactor 11					1	1	1	1										0	0
Q16891	Mitofilin	1	1					1	1										0	0
Q29718				1	12			1	12										0	0
Q29865				1	13			1	13										0	0
Q2PPJ7				1	1			1	1										0	0
Q5T013		1	1					1	1										0	0
Q5T447	HECT domain containing 3	1	1					1	1										0	0
Q5TGL8				1	1			1	1										0	0
Q5VT52				1	2			1	2										0	0
Q5XKP0				1	2			1	2										0	0
Q68CZ2				1	1			1	1										0	0
Q6NVY1		1	1					1	1										0	0
Q6P5Q4						1	2	1	2										0	0
Q6PCB0		1	1					1	1										0	0
Q6WCQ1						1	1	1	1										0	0
Q7LFX5		1	1					1	1										0	0
Q7Z434				1	2			1	2										0	0
Q86SE5		1	1					1	1										0	0
Q86U28	HESB like domain containing 1			1	1			1	1										0	0
Q8IWA5	Choline transporter like protein 2			1	1			1	1										0	0
Q8IXM2	Chromosome 17 open reading frame 49			1	1			1	1										0	0
Q8N3X1				1	1			1	1										0	0
Q8NFF5		1	1					1	1										0	0
Q8TAT6	NPL4	1	1					1	1										0	0
Q8TC12	Retinol dehydrogenase 11	1	1					1	1										0	0
Q8WXF1						1	1	1	1										0	0
Q92552	Mitochondrial ribosomal protein S27	1	1					1	1										0	0
Q96AQ6				1	1			1	1										0	0
Q96DA0				1	3			1	3										0	0
Q96HC4	PDZ and LIM domain 5			1	1			1	1										0	0
Q96ST2	IWS1 homolog					1	1	1	1										0	0
Q9BXP5						1	1	1	1										0	0
Q9GZP4		1	1					1	1										0	0
Q9H8L6	Multimerin 2	1	1					1	1										0	0
Q9NP80				1	1			1	1										0	0
Q9NRF9	DNA polymerase epsilon subunit 3			1	2			1	2										0	0
Q9NTX5	Enoyl Coenzyme A hydratase domain containing 1	1	1					1	1										0	0
Q9P000	COMM domain containing protein 9			1	1			1	1										0	0
Q9UBL3	ASH2 like	1	1					1	1										0	0
Q9UGV6		1	1					1	1										0	0
Q9UH65		1	1					1	1										0	0
Q9UKX2	Myosin heavy chain 2, skeletal muscle, adult	1	1					1	1										0	0
Q9UNM6	Proteasome 26S subunit, non-ATPase, 13	1	1					1	1										0	0
Q9Y2W1	TRAP150					1	1	1	1										0	0
Q9Y6I3	Epsin 1			1	1			1	1										0	0
Q9Y6K9	Inhibitor of kappa light polypeptide gene enhancer in B-cells, kinase gamma			1	1			1	1										0	0
